# Supplementary material for: Population analysis of Legionella pneumophila reveals a basis for resistance to complement-mediated killing
Source: Nat Commun. 2021 Dec 9;12:7165. doi: 10.1038/s41467-021-27478-z (PMC8660822; doi:10.1038/s41467-021-27478-z)
Supplement: Supplementary file 4 — Supplementary Data 1 [file 41467_2021_27478_MOESM4_ESM.xlsx]

## Sheet: Sheet1
Table S1. Strain list and metadata for all genomes employed in the study
MicrobesNG ID	Year	Source	Accession	Serogroup / Subgroup	mAb3/1
3651	2008	Clinical	ERS3220358 (SAMEA5415057)	SG1 Bellingham	Negative
3642	2008	Environmental	ERS3220359 (SAMEA5415058)	SG1 Bellingham	Negative
3648	2008	Environmental	ERS3220360 (SAMEA5415059)	SG1 Bellingham	Negative
3643	2010	Clinical	ERS3220361 (SAMEA5415060)	SG1 Benidorm	Positive
3640	2011	Clinical	ERS3220362 (SAMEA5415061)	SG1 Benidorm	Positive
3650	2012	Clinical	ERS3220363 (SAMEA5415062)	SG1 Benidorm	Positive
3649	2012	Clinical	ERS3220364 (SAMEA5415063)	SG1 Benidorm	Positive
3644	2011	Environmental	ERS3220365 (SAMEA5415064)	SG1 Benidorm	Positive
3645	2011	Environmental	ERS3220366 (SAMEA5415065)	SG1 OLDA	Negative
3647	2009	Clinical	ERS3220367 (SAMEA5415066)	SG1 Philadelphia	Positive
3646	2009	Environmental	ERS3220368 (SAMEA5415067)	SG1 Philadelphia	Positive
3943	1984	Environmental	ERS3220369 (SAMEA5415068)	SG5
3944	-	Environmental	ERS3220370 (SAMEA5415069)	SG1	Positive
3945	-	Environmental	ERS3220371 (SAMEA5415070)	SG5
3947	1984	Clinical	ERS3220372 (SAMEA5415071)	SG1	Positive
3948	-	Environmental	ERS3220373 (SAMEA5415072)	SG6
3949	-	Environmental	ERS3220374 (SAMEA5415073)	SG3
3950	-	Environmental	ERS3220375 (SAMEA5415074)	SG6
3951	-	Environmental	ERS3220376 (SAMEA5415075)	SG1 Pontiac	Positive
3952	-	Environmental	ERS3220377 (SAMEA5415076)	SG1
3953	1985	Environmental	ERS3220378 (SAMEA5415077)	SG6
3954	1985	Clinical	ERS3220379 (SAMEA5415078)
3955	1985	Clinical	ERS3220380 (SAMEA5415079)	SG1	Positive
3956	1985	Clinical	ERS3220381 (SAMEA5415080)	SG1	Positive
3957	1985	Clinical	ERS3220382 (SAMEA5415081)	SG1	Positive
3959	1985	Clinical	ERS3220383 (SAMEA5415082)	SG1	Positive
3960	-	Environmental	ERS3220384 (SAMEA5415083)	SG1	Positive
3961	-	Environmental	ERS3220385 (SAMEA5415084)	SG8
3962	1985	Clinical	ERS3220386 (SAMEA5415085)	SG1	Positive
3963	1985	Clinical	ERS3220387 (SAMEA5415086)	SG1	Positive
3964	1986	Environmental	ERS3220388 (SAMEA5415087)	SG8
3965	1985	Environmental	ERS3220389 (SAMEA5415088)	SG8
3968	-	Environmental	ERS3220390 (SAMEA5415089)	SG1 OLDA	Negative
3969	-	Environmental	ERS3220391 (SAMEA5415090)	SG7
3971	-	Environmental	ERS3220392 (SAMEA5415091)	SG6
3972	-	Environmental	ERS3220393 (SAMEA5415092)	SG5
3973	-	-	ERS3220394 (SAMEA5415093)	SG1 Bellingham	Negative
3974	-	-	ERS3220395 (SAMEA5415094)	SG1
3983	-	Environmental	ERS3220396 (SAMEA5415095)
3985	1984	Environmental	ERS3220397 (SAMEA5415096)
3987	1979	Environmental	ERS3220398 (SAMEA5415097)
3988	-	Environmental	ERS3220399 (SAMEA5415098)	SG10
3989	1984	Environmental	ERS3220400 (SAMEA5415099)	SG2 Togus
3991	1989	Environmental	ERS3220401 (SAMEA5415100)	SG3
3993	1989	Environmental	ERS3220402 (SAMEA5415101)	SG1 Bellingham	Negative
3994	1989	Environmental	ERS3220403 (SAMEA5415102)	SG1 Pontiac	Positive
3995	1989	Clinical	ERS3220404 (SAMEA5415103)	SG1 Pontiac	Positive
3996	1989	Clinical	ERS3220405 (SAMEA5415104)	SG1 Pontiac	Positive
3997	1989	Environmental	ERS3220406 (SAMEA5415105)	SG5
3998	1989	Clinical	ERS3220407 (SAMEA5415106)	SG1 Pontiac	Positive
3999	1989	Clinical	ERS3220408 (SAMEA5415107)	SG1 Pontiac	Positive
4000	1989	Clinical	ERS3220409 (SAMEA5415108)	SG1 Pontiac	Positive
4001	1989	Clinical	ERS3220410 (SAMEA5415109)	SG1 Bellingham	Negative
4002	1989	Clinical	ERS3220411 (SAMEA5415110)	SG1 Pontiac	Positive
4003	1989	Clinical	ERS3220412 (SAMEA5415111)	SG1 Pontiac	Positive
4004	1990	Environmental	ERS3220413 (SAMEA5415112)	SG1 OLDA	Negative
4005	1990	Clinical	ERS3220414 (SAMEA5415113)	SG1 Pontiac	Positive
4006	1990	Environmental	ERS3220415 (SAMEA5415114)	SG2
4007	1990	Environmental	ERS3220416 (SAMEA5415115)	SG3
4008	1990	Environmental	ERS3220417 (SAMEA5415116)	SG6
4009	1990	Environmental	ERS3220418 (SAMEA5415117)	SG1 Pontiac	Positive
4010	1990	Environmental	ERS3220419 (SAMEA5415118)	SG1 Pontiac	Positive
4011	1990	Clinical	ERS3220420 (SAMEA5415119)	SG1 Pontiac	Positive
4012	1990	Environmental	ERS3220421 (SAMEA5415120)	SG1 Pontiac	Positive
4013	1990	Environmental	ERS3220422 (SAMEA5415121)	SG1 Pontiac	Positive
4014	1990	Environmental	ERS3220423 (SAMEA5415122)	SG1 Pontiac	Positive
4015	1990	Environmental	ERS3220424 (SAMEA5415123)	SG1 OLDA	Negative
4016	1990	Clinical	ERS3220425 (SAMEA5415124)	SG1 OLDA	Negative
4017	1990	Clinical	ERS3220426 (SAMEA5415125)	SG6
4018	1990	Clinical	ERS3220427 (SAMEA5415126)	SG6
4019	1990	Environmental	ERS3220428 (SAMEA5415127)	SG6
4020	1990	Environmental	ERS3220429 (SAMEA5415128)	SG6
4021	1990	Environmental	ERS3220430 (SAMEA5415129)	SG6
4022	1990	Environmental	ERS3220431 (SAMEA5415130)	SG6
4023	1990	Environmental	ERS3220432 (SAMEA5415131)	SG1 Bellingham	Negative
3958	1990	Environmental	ERS3220433 (SAMEA5415132)	SG1 Pontiac	Positive
4300	1990	Environmental	ERS3220434 (SAMEA5415133)	SG6
4302	1991	Clinical	ERS3220435 (SAMEA5415134)	SG1 Pontiac	Positive
4303	1991	Environmental	ERS3220436 (SAMEA5415135)	SG12
4304	1992	Clinical	ERS3220437 (SAMEA5415136)	SG1 Pontiac	Positive
4305	1992	Clinical	ERS3220438 (SAMEA5415137)	SG6
4307	1992	Clinical	ERS3220439 (SAMEA5415138)	SG1 Pontiac	Positive
4308	1993	Clinical	ERS3220440 (SAMEA5415139)	SG6
4309	1993	Clinical	ERS3220441 (SAMEA5415140)	SG1 OLDA	Negative
4310	1993	Clinical	ERS3220442 (SAMEA5415141)	SG1 Philadelphia	Positive
4311	1993	Environmental	ERS3220443 (SAMEA5415142)	SG1 Pontiac	Positive
4312	1993	Environmental	ERS3220444 (SAMEA5415143)	SG1 OLDA	Negative
4313	1993	Clinical	ERS3220445 (SAMEA5415144)	SG1 Pontiac	Positive
4314	1993	Clinical	ERS3220446 (SAMEA5415145)	SG1 Pontiac	Positive
4315	1998	Environmental	ERS3220447 (SAMEA5415146)	SG1 OLDA	Negative
4317	1994	Clinical	ERS3220448 (SAMEA5415147)	SG1 Pontiac	Positive
4318	1994	Clinical	ERS3220449 (SAMEA5415148)	SG1 Pontiac	Positive
4319	1994	Environmental	ERS3220450 (SAMEA5415149)	SG1 OLDA	Negative
4320	1994	Clinical	ERS3220451 (SAMEA5415150)	SG1 Pontiac	Positive
4321	1994	Clinical	ERS3220452 (SAMEA5415151)	SG1 Bellingham	Negative
4322	1994	Clinical	ERS3220453 (SAMEA5415152)	SG6
4323	1994	Environmental	ERS3220454 (SAMEA5415153)	SG1 Bellingham	Negative
4324	1994	Environmental	ERS3220455 (SAMEA5415154)	SG1 Bellingham	Negative
4325	1994	Clinical	ERS3220456 (SAMEA5415155)	SG1 Knoxville	Positive
4326	1994	Clinical	ERS3220457 (SAMEA5415156)	SG1 Knoxville	Positive
4327	1994	Clinical	ERS3220458 (SAMEA5415157)	SG1 Knoxville	Positive
4328	1994	Environmental	ERS3220459 (SAMEA5415158)	SG1 Pontiac	Positive
4329	1998	Environmental	ERS3220460 (SAMEA5415159)	SG1 Knoxville	Positive
4331	1995	Clinical	ERS3220461 (SAMEA5415160)	SG1 Benidorm	Positive
4332	1995	Clinical	ERS3220462 (SAMEA5415161)	SG1 Pontiac	Positive
4333	1995	Environmental	ERS3220463 (SAMEA5415162)	SG12
4334	1995	Clinical	ERS3220464 (SAMEA5415163)	SG1 Pontiac	Positive
4335	1995	Environmental	ERS3220465 (SAMEA5415164)	SG1 Bellingham	Negative
4336	1995	Environmental	ERS3220466 (SAMEA5415165)	SG6
4337	1995	Clinical	ERS3220467 (SAMEA5415166)	SG1 Pontiac	Positive
4339	1995	Environmental	ERS3220468 (SAMEA5415167)	SG1 Pontiac	Positive
4340	1995	Environmental	ERS3220469 (SAMEA5415168)	SG6
4341	1996	Environmental	ERS3220470 (SAMEA5415169)	SG1 Camperdown	Negative
4342	1996	Environmental	ERS3220471 (SAMEA5415170)	SG1 OLDA	Negative
4343	1996	Environmental	ERS3220472 (SAMEA5415171)	SG7
4344	1996	Clinical	ERS3220473 (SAMEA5415172)	SG10
4346	1996	Environmental	ERS3220474 (SAMEA5415173)	SG5
4347	1998	Clinical	ERS3220475 (SAMEA5415174)	SG1 OLDA	Negative
4348	1996	Environmental	ERS3220476 (SAMEA5415175)	SG1 Bellingham	Negative
4349	1996	Clinical	ERS3220477 (SAMEA5415176)	SG1 Pontiac	Positive
4350	1996	Environmental	ERS3220478 (SAMEA5415177)	SG12
4351	1996	Environmental	ERS3220479 (SAMEA5415178)	SG1 Pontiac	Positive
4352	1996	Clinical	ERS3220480 (SAMEA5415179)	SG1 Pontiac	Positive
4353	1996	Environmental	ERS3220481 (SAMEA5415180)	SG1 Pontiac	Positive
4355	1996	Clinical	ERS3220482 (SAMEA5415181)	SG1 Pontiac	Positive
4356	1996	Clinical	ERS3220483 (SAMEA5415182)	SG1 Pontiac	Positive
4357	1997	Environmental	ERS3220484 (SAMEA5415183)	SG4 Portland
4358	1997	Clinical	ERS3220485 (SAMEA5415184)	SG1 Pontiac	Positive
4359	1997	Clinical	ERS3220486 (SAMEA5415185)	SG1 Camperdown	Negative
4360	1997	Environmental	ERS3220487 (SAMEA5415186)	SG1 Camperdown	Negative
4361	1997	Environmental	ERS3220488 (SAMEA5415187)	SG1 Camperdown	Negative
4362	1997	Environmental	ERS3220489 (SAMEA5415188)	SG1 Camperdown	Negative
4363	1997	Environmental	ERS3220490 (SAMEA5415189)	SG1 Camperdown	Negative
4364	1997	Environmental	ERS3220491 (SAMEA5415190)	SG1 Camperdown	Negative
4365	1997	Environmental	ERS3220492 (SAMEA5415191)	SG1 Bellingham	Negative
4366	1997	Clinical	ERS3220493 (SAMEA5415192)	SG6
4367	1997	Environmental	ERS3220494 (SAMEA5415193)	SG1 Knoxville	Negative
4368	1997	Environmental	ERS3220495 (SAMEA5415194)	SG2
4369	1997	Clinical	ERS3220496 (SAMEA5415195)	SG1 Pontiac	Positive
4370	1997	Clinical	ERS3220497 (SAMEA5415196)	SG1 Pontiac	Positive
4371	1997	Environmental	ERS3220498 (SAMEA5415197)	SG1 Pontiac	Positive
4372	1997	Environmental	ERS3220499 (SAMEA5415198)	SG1 Pontiac	Positive
4373	1997	Environmental	ERS3220500 (SAMEA5415199)	SG1 Pontiac	Positive
4374	1997	Environmental	ERS3220501 (SAMEA5415200)	SG1 Pontiac	Positive
4375	1997	Environmental	ERS3220502 (SAMEA5415201)	SG1 Pontiac	Positive
4376	1997	Environmental	ERS3220503 (SAMEA5415202)	SG1 Pontiac	Positive
4377	1997	Environmental	ERS3220504 (SAMEA5415203)	SG1 Pontiac	Positive
4378	1997	Environmental	ERS3220505 (SAMEA5415204)	SG1 Pontiac	Positive
4379	-	-	ERS3220506 (SAMEA5415205)
4394	2000	Clinical	ERS3220507 (SAMEA5415206)	SG1 Philadelphia	Positive
4395	1997	Clinical	ERS3220508 (SAMEA5415207)	SG1 Pontiac	Positive
4396	1997	Environmental	ERS3220509 (SAMEA5415208)	SG1 Bellingham	Negative
4397	1997	Environmental	ERS3220510 (SAMEA5415209)	SG6
4399	1998	Environmental	ERS3220511 (SAMEA5415210)	SG1 OLDA	Negative
4400	1998	Clinical	ERS3220512 (SAMEA5415211)	SG3
4401	1998	Clinical	ERS3220513 (SAMEA5415212)	SG1 Philadelphia	Positive
4402	1998	Environmental	ERS3220514 (SAMEA5415213)	SG3
4403	1998	Clinical	ERS3220515 (SAMEA5415214)	SG1 Benidorm	Positive
4404	1998	Clinical	ERS3220516 (SAMEA5415215)	SG1 Knoxville	Positive
4405	1998	Clinical	ERS3220517 (SAMEA5415216)	SG11
4406	1998	Environmental	ERS3220518 (SAMEA5415217)	SG1 Bellingham	Negative
4407	1998	Environmental	ERS3220519 (SAMEA5415218)	SG2
4408	1998	Clinical	ERS3220520 (SAMEA5415219)	SG1 OLDA	Negative
4409	1998	Clinical	ERS3220521 (SAMEA5415220)	SG1 Benidorm	Positive
4410	1998	Environmental	ERS3220522 (SAMEA5415221)	SG6
4411	1998	Clinical	ERS3220523 (SAMEA5415222)	SG1 Benidorm	Positive
4412	1998	Environmental	ERS3220524 (SAMEA5415223)	SG1	Positive
4413	1998	Environmental	ERS3220525 (SAMEA5415224)	SG1 Philadelphia	Positive
4414	1998	Environmental	ERS3220526 (SAMEA5415225)	SG6
4415	1998	Environmental	ERS3220527 (SAMEA5415226)	SG1 OLDA	Negative
4416	1998	Clinical	ERS3220528 (SAMEA5415227)	SG1 Knoxville	Positive
4417	1999	Environmental	ERS3220529 (SAMEA5415228)	SG4 Portland
4418	1999	Clinical	ERS3220530 (SAMEA5415229)	SG1 OLDA	Negative
4419	1999	Environmental	ERS3220531 (SAMEA5415230)	SG3
4420	1999	Environmental	ERS3220532 (SAMEA5415231)	SG6
4422	1999	Environmental	ERS3220533 (SAMEA5415232)	SG6
4423	1999	Environmental	ERS3220534 (SAMEA5415233)	SG1 Benidorm	Positive
4424	1999	Environmental	ERS3220535 (SAMEA5415234)	SG1 Bellingham	Negative
4425	1999	Environmental	ERS3220536 (SAMEA5415235)	SG1 Bellingham	Negative
4426	1999	Environmental	ERS3220537 (SAMEA5415236)	SG1 Bellingham	Negative
4427	1999	Environmental	ERS3220538 (SAMEA5415237)	SG10
4429	1999	Environmental	ERS3220539 (SAMEA5415238)	SG6
4430	1999	Environmental	ERS3220540 (SAMEA5415239)	SG10
4431	1999	Environmental	ERS3220541 (SAMEA5415240)	SG11
4432	1999	Environmental	ERS3220542 (SAMEA5415241)	SG12
4433	1999	Environmental	ERS3220543 (SAMEA5415242)	SG1 Bellingham	Negative
4434	1999	Environmental	ERS3220544 (SAMEA5415243)	SG1 Bellingham	Negative
4435	1999	Environmental	ERS3220545 (SAMEA5415244)	SG6
4437	1999	Environmental	ERS3220546 (SAMEA5415245)	SG1 Bellingham	Negative
4438	1999	Environmental	ERS3220547 (SAMEA5415246)	SG1 Philadelphia	Positive
4439	1999	Environmental	ERS3220548 (SAMEA5415247)	SG6
4440	1999	Clinical	ERS3220549 (SAMEA5415248)	SG1 Knoxville	Positive
4441	1999	Environmental	ERS3220550 (SAMEA5415249)	SG1 OLDA	Negative
4442	1999	Environmental	ERS3220551 (SAMEA5415250)	SG3
4443	1999	Environmental	ERS3220552 (SAMEA5415251)	SG1 Bellingham	Negative
4444	1999	Environmental	ERS3220553 (SAMEA5415252)	SG10
4445	1999	Environmental	ERS3220554 (SAMEA5415253)	SG3
4446	1999	Environmental	ERS3220555 (SAMEA5415254)	SG1 OLDA	Negative
4447	1999	Environmental	ERS3220556 (SAMEA5415255)	SG10
4448	1999	Environmental	ERS3220557 (SAMEA5415256)	SG1 OLDA	Negative
4449	1999	Clinical	ERS3220558 (SAMEA5415257)	SG1 Knoxville	Positive
4450	1999	Clinical	ERS3220559 (SAMEA5415258)	SG1 OLDA	Negative
4451	1999	Environmental	ERS3220560 (SAMEA5415259)	SG1 OLDA	Negative
4452	1999	Clinical	ERS3220561 (SAMEA5415260)	SG1 Benidorm	Positive
4453	1999	Environmental	ERS3220562 (SAMEA5415261)	SG1 OLDA	Negative
4454	1999	Clinical	ERS3220563 (SAMEA5415262)	SG1 Knoxville	Positive
4455	1999	Environmental	ERS3220564 (SAMEA5415263)	SG1 OLDA	Negative
4456	2000	Clinical	ERS3220565 (SAMEA5415264)	SG1 Benidorm	Positive
4457	2000	Environmental	ERS3220566 (SAMEA5415265)	SG1 Benidorm	Positive
4458	2000	Environmental	ERS3220567 (SAMEA5415266)	SG1 OLDA	Negative
4459	2000	Clinical	ERS3220568 (SAMEA5415267)	SG1 Philadelphia	Positive
4460	2000	Clinical	ERS3220569 (SAMEA5415268)	SG1 Benidorm	Positive
4462	2000	Clinical	ERS3220570 (SAMEA5415269)	SG1 Benidorm	Positive
4463	2000	Clinical	ERS3220571 (SAMEA5415270)	SG1 Philadelphia	Positive
4464	2000	Environmental	ERS3220572 (SAMEA5415271)	SG1 Philadelphia	Positive
4465	2000	Environmental	ERS3220573 (SAMEA5415272)	SG1 Benidorm	Positive
4466	2000	Environmental	ERS3220574 (SAMEA5415273)	SG1 Benidorm	Positive
4467	2000	Environmental	ERS3220575 (SAMEA5415274)	SG1 Philadelphia	Positive
4468	2000	Environmental	ERS3220576 (SAMEA5415275)	SG1 Benidorm	Positive
4469	2000	Clinical	ERS3220577 (SAMEA5415276)	SG1 Benidorm	Positive
4470	2000	Clinical	ERS3220578 (SAMEA5415277)	SG1 Benidorm	Positive
4471	2000	Clinical	ERS3220579 (SAMEA5415278)	SG1 Knoxville	Positive
4472	2000	Clinical	ERS3220580 (SAMEA5415279)	SG1 Benidorm	Positive
4474	2001	Environmental	ERS3220581 (SAMEA5415280)	SG1 Bellingham	Negative
4537	2001	Environmental	ERS3220582 (SAMEA5415281)	SG1 Bellingham	Negative
4539	2001	Environmental	ERS3220583 (SAMEA5415282)	SG1 Philadelphia	Positive
4540	2001	Environmental	ERS3220584 (SAMEA5415283)	SG1 OLDA	Negative
4541	2001	Environmental	ERS3220585 (SAMEA5415284)	SG1 Knoxville	Positive
4542	2001	Environmental	ERS3220586 (SAMEA5415285)	SG1 Bellingham	Negative
4544	2001	Environmental	ERS3220587 (SAMEA5415286)	SG1 Camperdown	Negative
4545	2001	Environmental	ERS3220588 (SAMEA5415287)	SG6
4546	2001	Environmental	ERS3220589 (SAMEA5415288)	SG1 Philadelphia	Positive
4547	2001	Environmental	ERS3220590 (SAMEA5415289)	SG1 Bellingham	Negative
4549	2002	Environmental	ERS3220591 (SAMEA5415290)	SG3
4550	2002	Environmental	ERS3220592 (SAMEA5415291)	SG6
4552	2002	Environmental	ERS3220593 (SAMEA5415292)	SG1 Philadelphia	Positive
4553	2002	Environmental	ERS3220594 (SAMEA5415293)	SG6
4554	2002	Environmental	ERS3220595 (SAMEA5415294)	SG12
4555	2002	Environmental	ERS3220596 (SAMEA5415295)	SG1 Bellingham	Negative
4556	2002	Environmental	ERS3220597 (SAMEA5415296)
4557	2002	Clinical	ERS3220598 (SAMEA5415297)	SG1 Philadelphia	Positive
4558	2002	Clinical	ERS3220599 (SAMEA5415298)	SG1 Philadelphia	Positive
4559	2002	Clinical	ERS3220600 (SAMEA5415299)	SG1 Philadelphia	Positive
4560	2002	Environmental	ERS3220601 (SAMEA5415300)	SG1 Philadelphia	Positive
4561	2002	Environmental	ERS3220602 (SAMEA5415301)	SG6
4562	2002	Clinical	ERS3220603 (SAMEA5415302)	SG1 Philadelphia	Positive
4563	2002	Environmental	ERS3220604 (SAMEA5415303)	SG6
4564	2002	Environmental	ERS3220605 (SAMEA5415304)	SG1 Benidorm	Positive
4565	2002	Environmental	ERS3220606 (SAMEA5415305)	SG1 Bellingham	Negative
4566	2002	Environmental	ERS3220607 (SAMEA5415306)	SG1 Philadelphia	Positive
4567	2002	Environmental	ERS3220608 (SAMEA5415307)	SG1 Benidorm	Positive
4568	2002	Environmental	ERS3220609 (SAMEA5415308)	SG1 Bellingham	Negative
4569	2002	Environmental	ERS3220610 (SAMEA5415309)	SG4 Portland
4570	2002	Environmental	ERS3220611 (SAMEA5415310)	SG8
4571	2002	Environmental	ERS3220612 (SAMEA5415311)	SG14
4572	2002	Environmental	ERS3220613 (SAMEA5415312)	SG5
4573	2002	Environmental	ERS3220614 (SAMEA5415313)	SG10
4574	2002	Environmental	ERS3220615 (SAMEA5415314)	SG3
4576	2002	Clinical	ERS3220616 (SAMEA5415315)	SG1 Benidorm	Positive
4577	2002	Environmental	ERS3220617 (SAMEA5415316)	SG1 Benidorm	Positive
4580	2002	Environmental	ERS3220618 (SAMEA5415317)	SG6
4582	2002	Clinical	ERS3220619 (SAMEA5415318)	SG1 Benidorm	Positive
4583	2002	Clinical	ERS3220620 (SAMEA5415319)	SG1 Philadelphia	Positive
4584	2002	Environmental	ERS3220621 (SAMEA5415320)	SG1 Philadelphia	Positive
4585	2002	Environmental	ERS3220622 (SAMEA5415321)	SG4 Portland
4586	2002	Environmental	ERS3220623 (SAMEA5415322)	SG1 Bellingham	Negative
4587	2002	Environmental	ERS3220624 (SAMEA5415323)	SG10
4588	2002	Environmental	ERS3220625 (SAMEA5415324)	SG1 Philadelphia	Positive
4589	2002	Environmental	ERS3220626 (SAMEA5415325)	SG4 Portland
4590	2002	Environmental	ERS3220627 (SAMEA5415326)	SG6
4591	2002	Environmental	ERS3220628 (SAMEA5415327)	SG1 Bellingham	Negative
4592	2002	Environmental	ERS3220629 (SAMEA5415328)	SG3
4593	2002	Clinical	ERS3220630 (SAMEA5415329)	SG1 Philadelphia	Positive
4594	2002	Environmental	ERS3220631 (SAMEA5415330)	SG1 Philadelphia	Positive
4595	2003	Environmental	ERS3220632 (SAMEA5415331)	SG1 Bellingham	Negative
4596	2003	Environmental	ERS3220633 (SAMEA5415332)	SG1 Benidorm	Positive
4597	2003	Environmental	ERS3220634 (SAMEA5415333)	SG1 Bellingham	Negative
4598	2003	Clinical	ERS3220635 (SAMEA5415334)	SG1 Benidorm	Positive
4599	2003	Clinical	ERS3220636 (SAMEA5415335)	SG1 Philadelphia	Positive
4601	2003	Clinical	ERS3220637 (SAMEA5415336)	SG1 OLDA	Negative
4602	2003	Environmental	ERS3220638 (SAMEA5415337)	SG1 OLDA	Negative
4603	2003	Environmental	ERS3220639 (SAMEA5415338)	SG4 Portland
4605	2003	Clinical	ERS3220640 (SAMEA5415339)	SG1 Knoxville	Positive
4606	2003	Environmental	ERS3220641 (SAMEA5415340)	SG1 Philadelphia	Positive
4607	2003	Environmental	ERS3220642 (SAMEA5415341)	SG1 Heysham	Negative
4608	2003	Environmental	ERS3220643 (SAMEA5415342)	SG1 Knoxville	Positive
4609	2003	Clinical	ERS3220644 (SAMEA5415343)	SG1 Benidorm	Positive
4610	2003	Environmental	ERS3220645 (SAMEA5415344)	SG1 Benidorm	Positive
4611	2003	Environmental	ERS3220646 (SAMEA5415345)	SG1 Bellingham	Negative
4612	2004	Environmental	ERS3220647 (SAMEA5415346)	SG1 Bellingham	Negative
4613	2004	Environmental	ERS3220648 (SAMEA5415347)	SG1 Benidorm	Positive
4615	2004	Clinical	ERS3220649 (SAMEA5415348)	SG1 Philadelphia	Positive
4616	1997	Clinical	ERS3220650 (SAMEA5415349)	SG1 Pontiac	Positive
4648	2004	Environmental	ERS3220651 (SAMEA5415350)	SG1 Philadelphia	Positive
4649	2004	Clinical	ERS3220652 (SAMEA5415351)	SG1 Knoxville	Positive
4652	2004	Clinical	ERS3220653 (SAMEA5415352)	SG1 Philadelphia	Positive
4653	2004	Environmental	ERS3220654 (SAMEA5415353)	SG1 OLDA	Negative
4654	2004	Environmental	ERS3220655 (SAMEA5415354)	SG1 Philadelphia	Positive
4656	2005	Environmental	ERS3220656 (SAMEA5415355)	SG1 Benidorm	Positive
4657	2005	Clinical	ERS3220657 (SAMEA5415356)	SG1 Benidorm	Positive
4658	2005	Clinical	ERS3220658 (SAMEA5415357)	SG1 Benidorm	Positive
4659	2005	Environmental	ERS3220659 (SAMEA5415358)
4660	2005	Environmental	ERS3220660 (SAMEA5415359)	SG1 Philadelphia	Positive
4661	2005	Environmental	ERS3220661 (SAMEA5415360)	SG1 Bellingham	Negative
4663	2005	Environmental	ERS3220662 (SAMEA5415361)
4664	2005	Environmental	ERS3220663 (SAMEA5415362)	SG5 Dallas
4666	2005	Clinical	ERS3220664 (SAMEA5415363)	SG1 Benidorm	Positive
4667	2005	Environmental	ERS3220665 (SAMEA5415364)	SG1 Philadelphia	Positive
4668	2005	Clinical	ERS3220666 (SAMEA5415365)	SG1 Philadelphia	Positive
4670	2005	Clinical	ERS3220667 (SAMEA5415366)	SG1 Bellingham	Negative
4671	2005	Environmental	ERS3220668 (SAMEA5415367)	SG1 Bellingham	Negative
4672	2005	Environmental	ERS3220669 (SAMEA5415368)	SG4 Portland
4673	2005	Clinical	ERS3220670 (SAMEA5415369)	SG1 Philadelphia	Positive
4674	2005	Clinical	ERS3220671 (SAMEA5415370)	SG3
4675	2005	Clinical	ERS3220672 (SAMEA5415371)	SG3
4677	2006	Clinical	ERS3220673 (SAMEA5415372)	SG1 Knoxville	Positive
4678	2006	Clinical	ERS3220674 (SAMEA5415373)	SG1 Philadelphia	Positive
4679	2006	Environmental	ERS3220675 (SAMEA5415374)	SG1 Philadelphia	Positive
4680	2006	Environmental	ERS3220676 (SAMEA5415375)	SG1 Knoxville	Positive
4681	2006	Environmental	ERS3220677 (SAMEA5415376)	SG1 Bellingham	Negative
4682	2006	Clinical	ERS3220678 (SAMEA5415377)	SG1 Philadelphia	Positive
4683	2006	Environmental	ERS3220679 (SAMEA5415378)	SG1 Bellingham	Negative
4684	2006	Clinical	ERS3220680 (SAMEA5415379)	SG1 Benidorm	Positive
4685	2006	Clinical	ERS3220681 (SAMEA5415380)	SG1 Philadelphia	Positive
4686	2006	Environmental	ERS3220682 (SAMEA5415381)	SG1 Philadelphia	Positive
4687	2006	Clinical	ERS3220683 (SAMEA5415382)	SG1 France/Allentown	Positive
4688	2006	Clinical	ERS3220684 (SAMEA5415383)	SG1 Knoxville	Positive
4689	2007	Environmental	ERS3220685 (SAMEA5415384)	SG1 Philadelphia	Positive
4692	2007	Environmental	ERS3220686 (SAMEA5415385)
4693	2007	Clinical	ERS3220687 (SAMEA5415386)	SG1 France/Allentown	Positive
4694	2007	Clinical	ERS3220688 (SAMEA5415387)	SG1 France/Allentown	Positive
4695	2007	Clinical	ERS3220689 (SAMEA5415388)	SG1 France/Allentown	Positive
4696	2008	Clinical	ERS3220690 (SAMEA5415389)	SG1 Philadelphia	Positive
4697	2008	Clinical	ERS3220691 (SAMEA5415390)	SG1 Philadelphia	Positive
4698	2008	Clinical	ERS3220692 (SAMEA5415391)	SG1 Benidorm	Positive
4699	2008	Clinical	ERS3220693 (SAMEA5415392)	SG1 Philadelphia	Positive
4700	2008	Environmental	ERS3220694 (SAMEA5415393)	SG1 Philadelphia	Positive
4702	2008	Environmental	ERS3220695 (SAMEA5415394)	SG1 Bellingham	Positive
4704	2008	Clinical	ERS3220696 (SAMEA5415395)	SG3
4706	2008	Environmental	ERS3220697 (SAMEA5415396)	SG1 Knoxville	Positive
4708	2008	Environmental	ERS3220698 (SAMEA5415397)	SG3
4711	2008	Clinical	ERS3220699 (SAMEA5415398)	SG1 Philadelphia	Positive
4712	2008	Clinical	ERS3220700 (SAMEA5415399)	SG1 Knoxville	Positive
4713	2008	Environmental	ERS3220701 (SAMEA5415400)	SG1 Heysham	Negative
4714	2008	Environmental	ERS3220702 (SAMEA5415401)	SG1 Knoxville	Positive
4715	2008	Environmental	ERS3220703 (SAMEA5415402)	SG1 Knoxville	Positive
4716	2009	Clinical	ERS3220704 (SAMEA5415403)	SG1 Philadelphia	Positive
4717	2009	Environmental	ERS3220705 (SAMEA5415404)	SG1 Philadelphia	Positive
4718	2009	Clinical	ERS3220706 (SAMEA5415405)	SG1 Benidorm	Positive
4719	2009	Environmental	ERS3220707 (SAMEA5415406)	SG1 Benidorm	Positive
4722	2009	Environmental	ERS3220708 (SAMEA5415407)	untypeable
4723	2009	Environmental	ERS3220709 (SAMEA5415408)	SG1 Philadelphia	Positive
4724	2009	Environmental	ERS3220710 (SAMEA5415409)	SG1 Philadelphia	Positive
4782	2010	Clinical	ERS3220711 (SAMEA5415410)	SG1 Philadelphia	Positive
4783	2010	Environmental	ERS3220712 (SAMEA5415411)	SG1 Philadelphia	Positive
4784	2011	Environmental	ERS3220713 (SAMEA5415412)	SG1 OLDA	Negative
4785	2011	Clinical	ERS3220714 (SAMEA5415413)	SG1 Benidorm	Positive
4786	2011	Clinical	ERS3220715 (SAMEA5415414)	SG1 Knoxville	Positive
4787	2011	Clinical	ERS3220716 (SAMEA5415415)	SG1 Knoxville	Positive
4788	2011	Environmental	ERS3220717 (SAMEA5415416)	SG13
4789	2011	Clinical	ERS3220718 (SAMEA5415417)	SG1 France/Allentown	Positive
4790	2011	Clinical	ERS3220719 (SAMEA5415419)	SG1 Philadelphia	Positive
4792	2011	Clinical	ERS3220720 (SAMEA5415420)	SG1 Philadelphia	Positive
4794	2011	Clinical	ERS3220721 (SAMEA5415421)	SG1 Knoxville	Positive
4795	2011	Clinical	ERS3220722 (SAMEA5415422)	SG1 Philadelphia	Positive
4796	2011	Clinical	ERS3220723 (SAMEA5415423)	SG1 Benidorm	Positive
4797	2012	Clinical	ERS3220724 (SAMEA5415424)	SG1 Benidorm	Positive
4798	2012	Clinical	ERS3220725 (SAMEA5415425)	SG1 Benidorm	Positive
4799	2012	Clinical	ERS3220726 (SAMEA5415426)	SG1 Philadelphia	Positive
4801	-	Environmental	ERS3220727 (SAMEA5415427)	SG6
4802	2012	Clinical	ERS3220728 (SAMEA5415428)	SG1 Benidorm	Positive
4804	2013	Clinical	ERS3220729 (SAMEA5415429)	SG1 Philadelphia	Positive
4805	2013	Clinical	ERS3220730 (SAMEA5415430)	SG1 Benidorm	Positive
4806	2013	Clinical	ERS3220731 (SAMEA5415431)	SG1
4807	2013	Clinical	ERS3220732 (SAMEA5415432)	SG1 Philadelphia	Positive
4809	2013	Environmental	ERS3220733 (SAMEA5415433)	SG7
4811	2013	Clinical	ERS3220734 (SAMEA5415434)	SG1 Knoxville	Positive
4812	2013	Clinical	ERS3220735 (SAMEA5415435)	SG1 Benidorm	Positive
4813	2013	Environmental	ERS3220736 (SAMEA5415436)	SG1 Bellingham	Negative
4814	2014	Clinical	ERS3220737 (SAMEA5415437)	SG1 Philadelphia	Positive
4815	2014	Clinical	ERS3220738 (SAMEA5415438)	SG1 Benidorm	Positive
4816	2014	Clinical	ERS3220739 (SAMEA5415439)	SG1 Knoxville	Positive
4819	2014	Clinical	ERS3220740 (SAMEA5415440)	SG1 Knoxville	Positive
4821	2014	Clinical	ERS3220741 (SAMEA5415441)	SG1 Bellingham	Negative
4822	2014	Environmental	ERS3220742 (SAMEA5415442)	SG1 Bellingham	Negative
4824	2014	Clinical	ERS3220743 (SAMEA5415443)	SG1 Philadelphia	Positive
4825	2014	Environmental	ERS3220744 (SAMEA5415444)	SG13
4826	2014	Environmental	ERS3220745 (SAMEA5415445)	SG7
4827	2014	Clinical	ERS3220746 (SAMEA5415446)	SG1 Philadelphia	Positive
4828	2014	Environmental	ERS3220747 (SAMEA5415447)	SG1 Knoxville	Positive
4829	2014	Clinical	ERS3220748 (SAMEA5415448)	SG1 Knoxville	Positive
4830	2015	Clinical	ERS3220749 (SAMEA5415449)	SG1 Benidorm	Positive
4831	2015	Clinical	ERS3220750 (SAMEA5415450)	SG1 Philadelphia	Positive
4832	2015	Clinical	ERS3220751 (SAMEA5415451)	SG3
4833	2015	Clinical	ERS3220752 (SAMEA5415452)	SG1 Benidorm	Positive
4835	2015	Clinical	ERS3220753 (SAMEA5415453)	SG1 Philadelphia	Positive
4836	2015	Clinical	ERS3220754 (SAMEA5415454)	SG1 Bellingham	Negative
4837	2015	Clinical	ERS3220755 (SAMEA5415455)	SG1 Philadelphia	Positive
4839	2015	Clinical	ERS3220756 (SAMEA5415456)	SG3
4840	2015	Clinical	ERS3220757 (SAMEA5415457)	SG8/10
Bold - strains used in plasma/serum assays
Accession Number	Strain Name	Env/Clin
GCA_000008485	Philadelphia 1	Clinical
GCA_000048645	Paris	Clinical
GCA_000048665	Lens
GCA_000092545	Corby
GCA_000092625	2300/99 Alcoy
GCA_000239175	ATCC 43290
GCA_000306845	HL06041035
GCA_000306865	Lorraine
GCA_000347615	LPE509
GCA_001592705	Toronto-2005	Clinical
GCA_001610735	L10-023
GCA_001652645	D-7632
GCA_001652665	D-7631
GCA_001652685	D-7630
GCA_001677075	OLDA
GCA_001677115	Pontiac
GCA_001752705	E10_P
GCA_001752725	E11_U
GCA_001752745	Philadelphia_1_ATCC
GCA_001752765	Philadelphia_1_CDC
GCA_001752785	Philadelphia_2
GCA_001752805	Philadelphia_3
GCA_001752825	Philadelphia_4
GCA_001752845	C1_S
GCA_001752865	C2_S
GCA_001752885	C3_O
GCA_001752905	C4_S
GCA_001752925	C5_P
GCA_001752945	C6_S
GCA_001752965	C7_O
GCA_001753065	C8_S
GCA_001753085	C9_S
GCA_001753105	C10_S
GCA_001753125	C11_O
GCA_001753145	E1_P
GCA_001753265	E2_N
GCA_001753285	E3_N
GCA_001753305	E4_N
GCA_001753325	E5_N
GCA_001753345	E6_N
GCA_001753365	E7_O
GCA_001753385	E8_O
GCA_001753405	E9_O
GCA_001766275	FFI102
GCA_001766295	FFI103
GCA_001766315	FFI104
GCA_001766335	FFI105
GCA_001766355	FFI329
GCA_001766375	FFI337
GCA_001941585	Philadelphia-1
GCA_001969405	F4469
GCA_001989475	F4468
GCA_900092465	Lpm7613
GCA_900119755	ST23
GCA_900119765	ST62
GCA_900119775	ST37
GCA_900119785	ST42
GCA_000586075	ATCC 43736	Clinical
GCA_000586115	ATCC 43290	Clinical
GCA_000586135	ATCC 43283	Clinical
GCA_000586155	ATCC 43130	Clinical
GCA_000586175	ATCC 35289	Environmental
GCA_000586215	ATCC 35096	Clinical
GCA_000586235	ATCC 33823	Environmental
GCA_000586295	ATCC 33215	Clinical
GCA_000586335	ATCC 33155	Environmental
GCA_001582135	ATCC 33153	Clinical
GCA_001582145	JNLH86	Environmental
GCA_001582155	ATCC 35289	Environmental
GCA_001582165	ATCC 43283	Clinical
GCA_001582215	ATCC 43130	Clinical
GCA_001582225	ATCC 35096	Clinical
GCA_001582235	BJ-23	Environmental
GCA_001582245	JX1	Environmental
GCA_001582305	ATCC 33823	Environmental
GCA_001582315	ICDC-LP002	Clinical
GCA_001582325	Qin1	Environmental
GCA_001582375	Sctan	Clinical
GCA_001582385	SH135	Environmental
GCA_001582395	ZJ050052	Environmental
GCA_001582405	FS_10_1101a-3	Environmental
GCA_001582455	WD_9_1102a	Environmental
GCA_001582465	SH095	Environmental
GCA_001582475	ATCC 33152	Clinical
GCA_001582485	WD_4_1102a	Environmental
GCA_001582545	ATCC 33155	Environmental
GCA_001582555	TL-12	Environmental
GCA_001582565	ATCC 33154	Clinical
GCA_001582615	AH104	Environmental
GCA_001582635	WX2011046	Environmental
GCA_001582695	ATCC 33216	Environmental
GCA_001582705	SZ2012007	Environmental
GCA_001582715	NX0702	Environmental
GCA_001582785	BJ-9	Environmental
GCA_001582795	WX2012012	Clinical
GCA_001582855	SZ059	Environmental
GCA_001582865	SH202	Environmental
GCA_001583565	WX2011029	Environmental
GCA_001583585	Yu237	Environmental
GCA_001583595	Hu6	Environmental
GCA_000211115	130b
GCA_000455845	121004	Environmental
GCA_000465675	Leg01/11	Clinical
GCA_000694995	TUM 13947
GCA_000695015	TUM 13948
GCA_000785905	D-5864	Clinical
GCA_000950675	Bnt314	Environmental
GCA_000950695	Ofk308	Environmental
GCA_000950745	Twr292	Environmental
GCA_000953915	Ymg289	Environmental
GCA_000953935	Ymt294	Environmental
GCA_001582735	BJ7	Environmental
GCA_001685545	Lp01
GCA_001685575	JR32
GCA_001997245	ATCC 43290
GCA_002002625	Mississauga
GCA_002002645	Sudbury
GCA_900048905	2531STDY5467311	Clinical
GCA_900048915	2531STDY5467317	Clinical
GCA_900048925	2531STDY5467382	Clinical
GCA_900048935	2531STDY5467383	Clinical
GCA_900048945	2532STDY5467498	Clinical
GCA_900048955	2532STDY5467593	Clinical
GCA_900048965	2532STDY5467557	Clinical
GCA_900049245	2531STDY5467360
GCA_900049255	2531STDY5467402	Clinical
GCA_900049265	2531STDY5467403	Clinical
GCA_900049275	2531STDY5467467
GCA_900049285	2532STDY5467623	Clinical
GCA_900049295	2532STDY5467622	Clinical
GCA_900049305	2532STDY5467621	Environmental
GCA_900049375	2532STDY5467550	Clinical
GCA_900050175	2531STDY5467302
GCA_900050185	2531STDY5467306	Clinical
GCA_900050195	2531STDY5467335	Clinical
GCA_900050205	2531STDY5467339	Environmental
GCA_900050215	2531STDY5467340
GCA_900050225	2531STDY5467437	Clinical
GCA_900050235	2531STDY5467318	Environmental
GCA_900050245	2532STDY5467555	Clinical
GCA_900050555	2531STDY5467468	Clinical
GCA_900050565	2532STDY5467477	Environmental
GCA_900050975	2531STDY5467456	Environmental
GCA_900050995	2531STDY5467446	Clinical
GCA_900051005	2532STDY5467663	Clinical
GCA_900051015	2531STDY5467451	Environmental
GCA_900051025	2532STDY5467634	Clinical
GCA_900051655	2531STDY5467282	Clinical
GCA_900051675	2531STDY5467338	Environmental
GCA_900051685	2531STDY5467385	Clinical
GCA_900051695	2531STDY5467348	Clinical
GCA_900051705	2531STDY5467330	Clinical
GCA_900051715	2531STDY5467409	Environmental
GCA_900051725	2531STDY5467463	Clinical
GCA_900051735	2532STDY5467499	Clinical
GCA_900051755	2532STDY5467648	Clinical
GCA_900052055	2531STDY5467305	Environmental
GCA_900052065	2531STDY5467324	Clinical
GCA_900052075	2531STDY5467290	Environmental
GCA_900052085	2531STDY5467299	Clinical
GCA_900052095	2531STDY5467390
GCA_900052105	2532STDY5467476	Clinical
GCA_900052255	2531STDY5467304	Clinical
GCA_900052265	2531STDY5467292	Environmental
GCA_900052275	2531STDY5467369	Clinical
GCA_900052285	2532STDY5467531	Clinical
GCA_900052295	2532STDY5467529	Clinical
GCA_900052305	2532STDY5467474	Clinical
GCA_900052315	2532STDY5467478	Clinical
GCA_900052325	2532STDY5467604	Clinical
GCA_900052335	2532STDY5467588	Clinical
GCA_900052905	2531STDY5467293	Environmental
GCA_900052915	2531STDY5467284	Clinical
GCA_900052925	2531STDY5467322	Clinical
GCA_900052935	2531STDY5467392	Clinical
GCA_900052945	2532STDY5467560	Clinical
GCA_900053335	2531STDY5467283	Clinical
GCA_900053345	2531STDY5467301	Clinical
GCA_900053355	2531STDY5467329	Clinical
GCA_900053365	2531STDY5467287	Clinical
GCA_900053375	2531STDY5467434	Clinical
GCA_900053385	2532STDY5467481	Clinical
GCA_900053395	2532STDY5467482	Clinical
GCA_900053405	2532STDY5467485	Environmental
GCA_900053425	2532STDY5467573	Clinical
GCA_900053435	2532STDY5467568	Clinical
GCA_900053445	2532STDY5467595	Clinical
GCA_900053665	2531STDY5467288	Clinical
GCA_900053675	2531STDY5467380	Clinical
GCA_900053685	2531STDY5467326	Clinical
GCA_900053695	2531STDY5467297	Clinical
GCA_900053705	2531STDY5467376	Clinical
GCA_900053715	2532STDY5467484	Clinical
GCA_900053725	2532STDY5467519	Clinical
GCA_900053735	2532STDY5467520	Clinical
GCA_900053745	2532STDY5467640	Clinical
GCA_900054155	2531STDY5467469	Clinical
GCA_900054165	2532STDY5467626	Environmental
GCA_900054385	2531STDY5467312	Clinical
GCA_900054395	2531STDY5467310
GCA_900054405	2531STDY5467331	Clinical
GCA_900054415	2532STDY5467532	Clinical
GCA_900054425	2532STDY5467475	Environmental
GCA_900054435	2532STDY5467653	Clinical
GCA_900054645	2532STDY5467583	Clinical
GCA_900054665	2532STDY5467610	Clinical
GCA_900054675	2532STDY5467611	Clinical
GCA_900054685	2532STDY5467619	Clinical
GCA_900054695	2532STDY5467647	Environmental
GCA_900055195	2532STDY5467500
GCA_900055205	2532STDY5467502	Clinical
GCA_900055215	2532STDY5467582	Clinical
GCA_900055575	2531STDY5467350	Clinical
GCA_900055585	2531STDY5467460	Clinical
GCA_900055595	2532STDY5467491
GCA_900055605	2532STDY5467580	Clinical
GCA_900055615	2532STDY5467553	Clinical
GCA_900055625	2532STDY5467571	Clinical
GCA_900055635	2532STDY5467607	Clinical
GCA_900056185	2532STDY5467516	Clinical
GCA_900056195	2532STDY5467551	Clinical
GCA_900056215	2532STDY5467616	Clinical
GCA_900056225	2532STDY5467633	Clinical
GCA_900056235	2532STDY5467639	Clinical
GCA_900056245	2532STDY5467635	Clinical
GCA_900056655	2531STDY5467334	Clinical
GCA_900056915	2531STDY5467315	Environmental
GCA_900056925	2531STDY5467401	Clinical
GCA_900056935	2532STDY5467541	Clinical
GCA_900056945	2532STDY5467540	Clinical
GCA_900057235	2531STDY5467316
GCA_900057245	2531STDY5467356	Clinical
GCA_900057255	2531STDY5467440	Environmental
GCA_900057265	2532STDY5467592	Clinical
GCA_900057275	2532STDY5467645	Clinical
GCA_900057545	2531STDY5467319	Clinical
GCA_900057555	2531STDY5467336	Clinical
GCA_900057565	2531STDY5467435	Clinical
GCA_900057575	2532STDY5467547	Clinical
GCA_900057585	2532STDY5467543	Clinical
GCA_900057595	2532STDY5467574	Clinical
GCA_900057605	2532STDY5467625	Clinical
GCA_900057615	2531STDY5467449	Clinical
GCA_900057625	2532STDY5467631	Clinical
GCA_900057735	2531STDY5467327	Environmental
GCA_900057745	2531STDY5467358	Clinical
GCA_900057755	2531STDY5467399	Clinical
GCA_900057765	2532STDY5467492	Clinical
GCA_900057775	2532STDY5467493	Environmental
GCA_900057785	2532STDY5467576	Clinical
GCA_900058335	2532STDY5467514	Clinical
GCA_900058345	2532STDY5467509	Clinical
GCA_900058355	2532STDY5467652	Clinical
GCA_900058555	2531STDY5467379	Clinical
GCA_900058565	2531STDY5467395	Clinical
GCA_900058575	2531STDY5467396	Environmental
GCA_900058585	2532STDY5467522	Clinical
GCA_900058595	2532STDY5467527	Clinical
GCA_900058605	2532STDY5467563	Clinical
GCA_900058805	2531STDY5467291	Environmental
GCA_900058815	2531STDY5467364	Clinical
GCA_900058825	2532STDY5467600	Clinical
GCA_900058835	2532STDY5467548	Clinical
GCA_900058845	2532STDY5467637	Clinical
GCA_900058855	2532STDY5467642	Clinical
GCA_900058865	2532STDY5467641	Clinical
GCA_900059575	2531STDY5467406	Clinical
GCA_900059585	2531STDY5467362	Clinical
GCA_900059595	2532STDY5467603	Clinical
GCA_900059605	2532STDY5467614	Clinical
GCA_900059935	2531STDY5467391	Clinical
GCA_900059945	2531STDY5467367	Clinical
GCA_900059955	2531STDY5467397	Clinical
GCA_900059965	2531STDY5467285	Clinical
GCA_900059975	2531STDY5467365	Clinical
GCA_900059985	2532STDY5467512	Clinical
GCA_900059995	2531STDY5467447	Environmental
GCA_900060005	2532STDY5467535	Clinical
GCA_900060015	2532STDY5467596	Clinical
GCA_900060025	2532STDY5467661	Clinical
GCA_900060195	2531STDY5467307	Clinical
GCA_900060205	2531STDY5467295	Clinical
GCA_900060365	2531STDY5467373	Clinical
GCA_900060375	2531STDY5467394	Clinical
GCA_900060385	2531STDY5467404	Environmental
GCA_900060395	2532STDY5467490	Clinical
GCA_900060405	2532STDY5467494	Clinical
GCA_900060415	2532STDY5467542	Clinical
GCA_900060445	2532STDY5467537	Clinical
GCA_900060455	2532STDY5467584	Clinical
GCA_900060695	2531STDY5467387	Clinical
GCA_900060705	2531STDY5467388	Clinical
GCA_900060715	2531STDY5467366	Clinical
GCA_900060735	2531STDY5467370	Clinical
GCA_900060745	2531STDY5467400	Clinical
GCA_900060755	2532STDY5467495	Clinical
GCA_900060765	2532STDY5467517	Clinical
GCA_900060775	2532STDY5467627	Clinical
GCA_900060785	2532STDY5467556	Clinical
GCA_900060795	2532STDY5467651	Clinical
GCA_900061455	2531STDY5467314	Clinical
GCA_900061475	2531STDY5467381	Clinical
GCA_900061485	2531STDY5467289
GCA_900061495	2531STDY5467303	Clinical
GCA_900061505	2531STDY5467298	Clinical
GCA_900061515	2531STDY5467344	Clinical
GCA_900061525	2531STDY5467349	Clinical
GCA_900061535	2531STDY5467351	Clinical
GCA_900061545	2531STDY5467352	Clinical
GCA_900061555	2531STDY5467353	Clinical
GCA_900061565	2531STDY5467357	Clinical
GCA_900061575	2531STDY5467389	Environmental
GCA_900061585	2531STDY5467374	Clinical
GCA_900061595	2531STDY5467398	Clinical
GCA_900061605	2531STDY5467412	Clinical
GCA_900061615	2531STDY5467439	Environmental
GCA_900061625	2531STDY5467436
GCA_900061635	2531STDY5467426	Environmental
GCA_900061645	2531STDY5467453	Environmental
GCA_900061655	2531STDY5467455	Environmental
GCA_900061665	2531STDY5467458	Environmental
GCA_900061675	2531STDY5467459	Environmental
GCA_900061685	2531STDY5467461	Clinical
GCA_900061695	2531STDY5467462	Clinical
GCA_900061705	2531STDY5467457	Environmental
GCA_900061715	2531STDY5467464
GCA_900061725	2531STDY5467465
GCA_900061935	2532STDY5467525	Clinical
GCA_900061945	2532STDY5467496	Clinical
GCA_900061975	2531STDY5467378	Clinical
GCA_900062315	2531STDY5467386	Clinical
GCA_900062325	2532STDY5467511	Clinical
GCA_900062345	2532STDY5467480	Environmental
GCA_900062355	2532STDY5467513
GCA_900062365	2532STDY5467515	Environmental
GCA_900062375	2532STDY5467523	Clinical
GCA_900062385	2532STDY5467524	Clinical
GCA_900062395	2532STDY5467530	Clinical
GCA_900062415	2532STDY5467624	Clinical
GCA_900062425	2532STDY5467503	Clinical
GCA_900062435	2532STDY5467504	Environmental
GCA_900062445	2532STDY5467505	Clinical
GCA_900062455	2532STDY5467507	Clinical
GCA_900062475	2532STDY5467510	Clinical
GCA_900062485	2532STDY5467518	Clinical
GCA_900062495	2531STDY5467416	Clinical
GCA_900062505	2531STDY5467345	Clinical
GCA_900062515	2531STDY5467417	Clinical
GCA_900062525	2531STDY5467450	Clinical
GCA_900062535	2532STDY5467575	Clinical
GCA_900062545	2532STDY5467591	Clinical
GCA_900062555	2532STDY5467578	Clinical
GCA_900062565	2532STDY5467581	Clinical
GCA_900062575	2532STDY5467577	Clinical
GCA_900062585	2532STDY5467546	Clinical
GCA_900062595	2532STDY5467565	Clinical
GCA_900062605	2532STDY5467561	Clinical
GCA_900062615	2532STDY5467559	Clinical
GCA_900062625	2532STDY5467628	Clinical
GCA_900062635	2532STDY5467538	Clinical
GCA_900062645	2532STDY5467545	Clinical
GCA_900062655	2532STDY5467602	Clinical
GCA_900062665	2532STDY5467562	Clinical
GCA_900062675	2532STDY5467539	Clinical
GCA_900062685	2532STDY5467566	Clinical
GCA_900062695	2532STDY5467572
GCA_900062705	2532STDY5467608	Clinical
GCA_900062715	2532STDY5467564	Clinical
GCA_900062725	2532STDY5467586	Clinical
GCA_900062735	2532STDY5467567	Clinical
GCA_900062745	2532STDY5467598	Clinical
GCA_900062755	2532STDY5467585	Clinical
GCA_900062855	2531STDY5467414	Clinical
GCA_900062865	2532STDY5467533	Clinical
GCA_900062875	2532STDY5467662	Clinical
GCA_900063045	2531STDY5467300	Clinical
GCA_900063055	2531STDY5467308	Clinical
GCA_900063065	2531STDY5467325	Environmental
GCA_900063075	2532STDY5467479	Clinical
GCA_900063085	2532STDY5467501	Clinical
GCA_900063095	2532STDY5467506	Clinical
GCA_900063105	2532STDY5467486	Clinical
GCA_900063115	2532STDY5467558	Clinical
GCA_900063125	2532STDY5467615	Clinical
GCA_900063135	2532STDY5467587	Clinical
GCA_900063145	2532STDY5467612	Clinical
GCA_900063785	2531STDY5467323	Clinical
GCA_900063795	2531STDY5467313	Clinical
GCA_900063805	2531STDY5467466	Clinical
GCA_900063815	2531STDY5467471	Clinical
GCA_900063835	2532STDY5467552	Clinical
GCA_900063845	2532STDY5467605	Clinical
GCA_900063855	2532STDY5467597	Clinical
GCA_900063865	2532STDY5467594	Clinical
GCA_900063875	2532STDY5467589	Clinical
GCA_900063885	2532STDY5467601	Clinical
GCA_900063905	2532STDY5467629	Clinical
GCA_900063915	2532STDY5467630	Clinical
GCA_900063925	2532STDY5467660	Clinical
GCA_900063935	2532STDY5467654	Clinical
GCA_900064175	2531STDY5467354	Clinical
GCA_900064185	2532STDY5467488	Clinical
GCA_900064205	2532STDY5467618	Environmental
GCA_900064315	2532STDY5467599	Clinical
GCA_900064325	2532STDY5467606	Clinical
GCA_900064335	2532STDY5467644
GCA_900064345	2532STDY5467636	Environmental
GCA_900064355	2532STDY5467638	Clinical
GCA_900064365	2532STDY5467650	Clinical
GCA_900064375	2532STDY5467649	Clinical
GCA_900064385	2532STDY5467657	Clinical
GCA_900064485	2532STDY5467508	Clinical
GCA_900064495	2532STDY5467534	Clinical
GCA_900064715	2531STDY5467341	Clinical
GCA_900064725	2531STDY5467411	Clinical
GCA_900064735	2532STDY5467528	Clinical
GCA_900064745	2532STDY5467487	Environmental
GCA_900064755	2532STDY5467579	Clinical
GCA_900064765	2532STDY5467590	Clinical
GCA_900065305	2531STDY5467413	Clinical
GCA_900065315	2531STDY5467415	Clinical
GCA_900065435	2531STDY5467333	Clinical
GCA_900065445	2532STDY5467646	Clinical
GCA_900065895	2532STDY5467497
GCA_900065905	2532STDY5467632	Clinical
GCA_900065915	2532STDY5467643	Clinical
GCA_900070125	2531STDY5467406	Clinical
GCA_900070135	2531STDY5467356	Clinical
GCA_900070145	2531STDY5467314	Clinical
GCA_900070155	2531STDY5467350	Clinical
GCA_900070165	2531STDY5467373	Clinical
GCA_900070185	2531STDY5467308	Clinical
GCA_000823305	12_3965	Clinical
GCA_000823325	12_4030	Clinical
GCA_000823345	12_4042	Clinical
GCA_000823365	12_4053	Clinical
GCA_000823385	12_4054	Clinical
GCA_000823405	12_4058	Clinical
GCA_000823425	12_4117	Clinical
GCA_000823445	12_4169	Clinical
GCA_000823465	12_4240	Clinical
GCA_000823485	12_4251	Clinical
GCA_000823505	12_4437	Clinical
GCA_000823525	12_4480	Clinical
GCA_000823545	12_4499	Clinical
GCA_000823565	12_4555	Clinical
GCA_000823585	12_4561	Clinical
GCA_000823605	12_4563	Clinical
GCA_000823625	12_4903	Clinical
GCA_000823645	12_4904	Clinical
GCA_000823665	12_5064	Clinical
GCA_000823685	12_5223	Clinical
GCA_000823705	12_5251	Clinical
GCA_000823725	12_5329	Clinical
GCA_000823745	12_5383	Clinical
GCA_000823765	12_5414	Clinical
GCA_000823785	12_5415	Clinical
GCA_000823805	HO4020049	Clinical
GCA_000823825	HO80160261	Environmental
GCA_000823845	HO80160262	Environmental
GCA_000823865	HO80160263	Environmental
GCA_000823885	HO92620872	Environmental
GCA_001600895	NY16	Environmental
GCA_001600915	NY19	Environmental
GCA_001600925	NY18	Clinical
GCA_001601055	NY17	Environmental
GCA_001601085	NY20	Environmental
GCA_001601115	NY21	Clinical
GCA_001601135	NY22	Environmental
GCA_001601165	NY1	Environmental
GCA_001601215	NY3	Environmental
GCA_001601235	NY4	Environmental
GCA_001601245	NY2	Clinical
GCA_001601355	NY6	Clinical
GCA_001601375	NY9	Clinical
GCA_001601395	NY13	Clinical
GCA_001601415	NY14	Environmental
GCA_001601425	NY12	Environmental
GCA_001601455	NY15	Clinical
GCA_001601475	NY11	Clinical
GCA_001601505	NY7	Clinical
GCA_001601535	NY8	Environmental
GCA_900050985	2531STDY5467363	Clinical
GCA_900051745	2532STDY5467554	Clinical
GCA_900053415	2531STDY5467337	Clinical
GCA_900054655	2532STDY5467613	Clinical
GCA_900056205	2532STDY5467617	Clinical
GCA_900056645	2531STDY5467332	Clinical
GCA_900060425	2532STDY5467549	Clinical
GCA_900060435	2532STDY5467544	Clinical
GCA_900060725	2531STDY5467368	Clinical
GCA_900061465	2531STDY5467320	Clinical
GCA_900062335	OLDA_1	Clinical
GCA_900062405	2532STDY5467483	Clinical
GCA_900062465	2532STDY5467570	Environmental
GCA_900063825	2532STDY5467489	Clinical
GCA_900063895	2532STDY5467620	Environmental
GCA_900064195	2532STDY5467521	Clinical
GCA_900073005	LP_617	Clinical
GCA_900073025
GCA_900073035
GCA_900073055
GCA_000404245	Thunder Bay
GCA_000465695	Leg01/53
GCA_000465915	Leg01/20
