# Supplementary material for: Population analysis of Legionella pneumophila reveals a basis for resistance to complement-mediated killing
Source: Nat Commun. 2021 Dec 9;12:7165. doi: 10.1038/s41467-021-27478-z (PMC8660822; doi:10.1038/s41467-021-27478-z)
Supplement: Supplementary file 5 — Supplementary Data 2 [file 41467_2021_27478_MOESM5_ESM.xlsx]

## Sheet: Sheet1
Orthologous cluster	Philadelphia-1 locus_tag	Relative reassortment co-efficient
		BAPS.1	BAPS.2	BAPS.3
dnaA	lpg0001	4.25	15	39.5
dnaN	lpg0002	4	14.25	38.75
aguA	lpg0005	3	9.83	26.67
speA	lpg0006	3.6	11.6	31.8
lpg0007	lpg0007	4.5	14.5	39.75
lpg0008	lpg0008	6	20.33	54.67
hfq	lpg0009	5.67	20.33	53.33
hflX	lpg0010	5.25	15.25	41.5
resA	lpg0011	5.25	15.75	41.25
lpg0012	lpg0012	3.83	10.67	27.17
lpg0013	lpg0013	5	16	42.25
lpg0014	lpg0014	3.8	10.8	28.4
mdtN_1	lpg0015	4.75	15.5	40.75
lpg0016	lpg0016	5.5	16	41
lpg0017	lpg0017	3.8	11.8	32.2
oprM_1	lpg0018	4.5	15.25	40.5
hap_2	lpg0019	3.29	8.86	21.86
lpg0020	lpg0020	4.75	16.25	41.25
lpg0021	lpg0021	7.5	28	77.5
rlmL	lpg0022	4.5	15.5	40.75
lpg0023	lpg0023	5	15.75	41.25
lpg0024	lpg0024	4.75	15.75	40.25
pagP	lpg0025	3.57	9	22.57
yhdG_1	lpg0026	6.33	21	55
pitA_1	lpg0027	4.5	15.25	41.75
coq7	lpg0028	5.25	16.25	42
lpg0030	lpg0030	5.5	16.75	42.75
lpg0032	lpg0032	5.25	16.25	41.25
lpg0033	lpg0033	3.75	11.75	29.75
lpg0034	lpg0034	5.25	16.5	41
lpg0035	lpg0035	5	20	52.33
lpg0036	lpg0036	3.2	12.2	31.8
artJ_1	lpg0037	3	11.5	32.25
legA10	lpg0038	2.8	9.4	24.2
lpg0039	lpg0039	3.75	13.25	35
lpg0041	lpg0041	2	7	20.25
lpg0042	lpg0042	2.83	9.83	26
lpg0043	lpg0043	4.5	15	40
lpg0044	lpg0044	3.5	14	41
lpg0045	lpg0045	4	15	40
lpg0046	lpg0046	5	15.25	40
cat	lpg0047	2.5	7.5	21
lpg0048	lpg0048	4.2	12.8	32
yhdG_2	lpg0049	4.5	15.5	40.5
lpg0050	lpg0050	4.5	14.75	38.5
lpg0051	lpg0051	4.75	15.75	41.25
prpB	lpg0052	4.4	13.4	33.6
lpg0054	lpg0054	4.6	13.4	34
yahB	lpg0055	3.33	10.17	26.83
lpg0056	lpg0056	4	11.8	31.6
merR	lpg0057	3.75	14.5	39.5
lpg0058	lpg0058	3	8.25	23.5
lpg0059	lpg0059	3.4	11.2	31
aatA	lpg0070	3.6	11.2	31
uvrB	lpg0072	3.4	11.4	31.2
gltB	lpg0074	3	9.5	25
zapA	lpg0075	5.33	19	52
lpg0076	lpg0076	5.33	19.33	52.33
pepP	lpg0077	2	6.8	18.2
ubiH	lpg0078	5.33	19.33	52.33
ubiI	lpg0079	4.2	12.4	32.2
rimK_1	lpg0083	3.8	12.4	32.4
lpg0084	lpg0084	4.75	15.25	40
lpg0085	lpg0085	4.5	14.25	39
lpg0086	lpg0086	4	12	32
lpg0087	lpg0087	5.67	19	52.33
lpg0089	lpg0089	5.33	18.67	52
lpg0090	lpg0090	3.2	11.2	31.2
lpg0091	lpg0091	3.5	13.5	38.5
rnr	lpg0092	3.6	11.4	31.4
rlmB	lpg0093	3.75	13.75	38.5
rpiA	lpg0094	4	14	39
lpg0095	lpg0095	4.5	14.25	39.25
lpg0096	lpg0096	3.2	9.8	28.4
lpg0097	lpg0097	4.67	15.67	40.33
lpg0098	lpg0098	5.33	19	52.33
polA	lpg0099	3	9.83	26.83
lpxD_1	lpg0100	3	8.6	24.8
lpg0101	lpg0101	4.5	15	40.5
fabF_1	lpg0102	3.6	11.6	32
mshD_1	lpg0103	4.25	14.5	40
msrA	lpg0104	5	15	40.75
ynjF	lpg0105	3.6	11.6	32.2
adeP	lpg0106	4.5	14.5	39.75
lpg0107	lpg0107	6	19.33	54
lpg0109	lpg0109	5.67	19.33	53.33
lpg0110	lpg0110	4.25	14	37
fdfT	lpg0111	4	14	38.75
lpg0112	lpg0112	3.2	11	29.2
yuxH	lpg0113	3.6	11.6	31.2
gcvPB	lpg0114	3.2	11.6	31.4
gcvPA	lpg0116	4	14.75	39.75
gcvH	lpg0117	4.75	14.75	40
gcvT	lpg0118	3.6	12	31.8
lpg0119	lpg0119	5.5	15.5	40.25
lpg0120	lpg0120	5	14.75	39.5
opuAB	lpg0121	3.8	12	31.8
cmpD	lpg0122	4	12.2	32
dsbA_1	lpg0123	4.5	14.75	39.5
cc4	lpg0124	6.5	27	76.5
engB	lpg0125	5.33	19.67	53.33
lpg0126	lpg0126	4.75	14.75	39.5
acsA_1	lpg0127	4	11.8	31.6
mmsB	lpg0128	3.33	10.17	26.83
bauC	lpg0129	3.6	11.6	30
lpg0130	lpg0130	2.86	8.57	22.71
dapB	lpg0131	4	14.25	39
proQ_1	lpg0133	3.6	11.8	31.6
lpg0134	lpg0134	4	14.5	37.5
pykA	lpg0136	3.2	11.6	31.6
pgk	lpg0137	3.75	14.25	37.25
gapA	lpg0138	4.25	14.5	39
tktA	lpg0139	4.2	12.4	32.4
lpg0140	lpg0140	4.4	12	31.6
prlC	lpg0141	3	10	27
lpg0154	lpg0154	4.6	11.2	28.6
vdcA	lpg0155	1.4	5.2	15.2
yjcC	lpg0156	3.4	10.8	28.8
map_1	lpg0157	3.17	10.33	27.17
lpg0158	lpg0158	4.25	14.75	39.75
lpg0159	lpg0159	4.4	13	33.6
lpg0160	lpg0160	3.2	11.2	31
lpg0161	lpg0161	4.67	18	51
prfA_1	lpg0167	3.33	10.67	27.5
lpg0168	lpg0168	4.75	15.25	40.25
pqiB	lpg0169	5	15.5	41
legU1	lpg0171	3.33	12.33	37
lpg0172	lpg0172	5.5	15.25	40.25
cynR_1	lpg0173	5.2	13.6	34.4
pvcA	lpg0174	4.5	13.25	32.25
lpg0175	lpg0175	6.25	16.5	41.5
mobA	lpg0176	3.2	9	23.8
lpg0179	lpg0179	2.6	8.6	22.4
htpX	lpg0180	5.33	19.33	52.33
lpg0182	lpg0182	3.2	9.6	26.8
rbsB	lpg0184	5	16	44
rbsC	lpg0186	5	16.5	44.5
dapE_1	lpg0187	3.25	8.5	22
lpg0191	lpg0191	3.8	11	28.6
lpg0192	lpg0192	2	7.75	20
katG2	lpg0194	3.6	11.8	31.8
lpg0197	lpg0197	4	14.75	40
cydA_1	lpg0199	4.5	15	39.5
cydB_1	lpg0200	3.6	12	32
lpg0201	lpg0201	5	19	52
lpg0202	lpg0202	3.5	10	26.83
yfhG	lpg0203	4.2	12.2	32.4
xecE	lpg0204	4	12.2	32.4
phrB	lpg0205	3.8	11.8	31.8
lpg0206	lpg0206	4.5	14.5	40
prkC_1	lpg0208	3.67	10.33	26.83
lpg0209	lpg0209	3	9.14	23.71
yohK	lpg0213	4.2	12.6	32.8
lrgA	lpg0214	4	14.75	40
cynR_2	lpg0215	3.8	12.2	32.2
purK	lpg0217	4	11.8	31.8
purE	lpg0218	4	14.5	39.25
lpg0219	lpg0219	4.67	19	53
lpg0220	lpg0220	5	15.5	41.25
nuoL_1	lpg0222	3.6	12.2	32.6
gltC	lpg0223	4.67	19	52
lagD	lpg0224	3.6	12	30.2
lpg0225	lpg0225	4	14.5	39.5
lpg0226	lpg0226	4.25	14.75	39.5
lpg0227	lpg0227	3.75	13.25	35
yveA_1	lpg0228	3.2	10.2	25.8
lpg0229	lpg0229	4.5	14.25	36.75
ycdT	lpg0230	4.25	14	37.25
pacS_1	lpg0231	2.83	7.83	19
zur	lpg0232	6.67	19.67	53.33
mdlC	lpg0233	4.4	11.4	28.4
sidE	lpg0234	3	9.17	22
lpg0235	lpg0235	4.25	14.75	39.75
lpg0236	lpg0236	4	12.4	32.4
gbsA	lpg0238	3.5	10	24.75
davT	lpg0239	3.8	10.6	27.2
group_3981	lpg0241	6.33	20.33	53
hprA	lpg0242	4.5	13.75	36.25
lpg0243	lpg0243	5.5	15.25	40.25
rclA	lpg0244	4.4	12.4	32.4
gdhB_1	lpg0245	3.83	10.33	27
lpg0246	lpg0246	4.6	12.2	31.2
lpg0247	lpg0247	4.5	15.25	40.25
arsC	lpg0248	6.67	20.33	54
lpg0249	lpg0249	4.75	15.5	40.5
rhlE	lpg0250	5	14.75	38.25
lpg0251	lpg0251	4.67	15.33	44.67
yhhQ	lpg0252	6	19.67	53.33
lpg0253	lpg0253	3.67	10	26.67
lpg0254	lpg0254	4.75	15.25	40.25
ttgC_1	lpg0255	6	19.67	53
emrA	lpg0257	5.67	19.33	53.33
lpg0260	lpg0260	4.75	15	40.25
lpg0262	lpg0262	4.67	19	52
lpg0263	lpg0263	3.29	8.86	23.14
lpg0264	lpg0264	5	19.33	52.33
lpg0266	lpg0266	3.2	10.2	28.6
corA_1	lpg0267	3.2	7.8	18.6
yfbR	lpg0268	4.4	12.8	33
lpg0269	lpg0269	5	15.5	40.5
pncB2	lpg0270	4.4	11.6	28.2
rutB	lpg0271	4.6	12.6	32.4
fosA	lpg0272	5.5	15.75	40
bcr_1	lpg0273	4	10.67	27.5
dmlR_1	lpg0274	5	15.25	40.25
lpg0275	lpg0275	4.4	12.4	29.6
legG2	lpg0276	5	12.17	29.67
gmr	lpg0277	5.2	13.4	32.4
fixL	lpg0278	3.6	9	20.6
cdpA	lpg0279	4.4	11.4	28.8
cmpR	lpg0280	3.17	7.83	19
lpg0283	lpg0283	6	20.33	54.67
lpg0284	lpg0284	5	13.75	31.5
lpg0285	lpg0285	3.5	8.33	20.83
ydfG	lpg0286	5.25	15.5	39.25
efp	lpg0287	5.25	16	41.75
epmB	lpg0288	5.75	16.5	42
ppk	lpg0289	3.67	10	24.67
lpg0290	lpg0290	4.6	13	32.6
lpg0291	lpg0291	6	19.67	53.33
lpg0292	lpg0292	5.5	15.75	40.5
fadE_1	lpg0293	7	20	52.67
lpg0294	lpg0294	3.8	11	29.2
rmlA_1	lpg0295	4.6	12.4	32.2
lpg0296	lpg0296	4.75	15.25	40.25
lptD	lpg0297	4.2	12.4	32.2
surA	lpg0298	4.4	12.4	30
pdxA1	lpg0299	4.75	15.5	40.5
dhfrIII	lpg0300	4	12.6	32.6
lpg0301	lpg0301	3.75	14.25	39
tufA_1	lpg0314	6	17.67	43
secE	lpg0316	5.33	19.33	50.33
nusG	lpg0317	5	15.25	39.75
rplK	lpg0318	6.67	20.33	53
rplA	lpg0319	4.75	15	39.5
rplJ	lpg0320	5.67	19.33	52
rplL	lpg0321	6	20	52.67
rpoB	lpg0322	3.83	10.5	27.17
rpoC	lpg0323	4.2	12.4	31.8
rpsL	lpg0324	4.5	15	40.25
rpsG	lpg0325	8.5	29.5	79
fusA	lpg0326	5.25	15.5	40
tufA_2	lpg0327	4.75	14	35.75
rpsJ	lpg0328	4.25	14.25	39
rplC	lpg0329	6.5	27	76.5
rplD	lpg0330	3.75	14	39
rplW	lpg0331	4.5	14.75	39.25
rplB	lpg0332	3.8	11.8	31.6
rplV	lpg0334	4.5	14.75	39.5
rpsC	lpg0335	4.5	14.75	40.5
rplP	lpg0336	8.5	29.5	79
rpmC	lpg0337	5.67	19.67	53.33
rpsQ	lpg0338	4.25	14.5	39.5
rplN	lpg0339	4.75	15.25	39.75
rplX	lpg0340	9	29.5	79
rplE	lpg0341	4.25	14.5	39.5
rpsN	lpg0342	6.67	20.67	55
rpsH	lpg0343	5.25	15.25	41
rplF	lpg0344	4.75	15	39.75
rplR	lpg0345	3.75	13.75	38.5
rpsE	lpg0346	4.5	15.25	39.75
rpmD	lpg0347	5	19.67	54
rplO	lpg0348	6	19.67	52.67
secY	lpg0349	4.25	14.5	39
rpsM	lpg0351	3.6	12	31.6
rpsK	lpg0352	6	19.67	52.67
rpsD	lpg0353	8	28.5	78
rpoA	lpg0354	4.25	14.5	39.5
rplQ	lpg0355	5	15	39.75
ssb_1	lpg0356	5.67	19.33	52.67
yajR	lpg0357	4	12.4	32.2
fabL_1	lpg0358	6.33	20.33	53.67
acpXL	lpg0359	3.6	11.8	31.6
fabZ_1	lpg0360	5	15	40
fabF_2	lpg0361	4	12.4	32.4
fabF_3	lpg0362	4.4	12.6	32.6
lpxL_1	lpg0363	6.33	20	53.33
lpg0364	lpg0364	7	20.33	53.67
lpg0365	lpg0365	5	15.5	40.5
dapF	lpg0366	6	20	53.33
estB	lpg0369	5.75	15.75	41
ratA	lpg0370	6.33	19.33	52.33
pasI	lpg0371	4.2	11.8	32.4
bamE	lpg0372	7	20.33	53.67
adrA	lpg0373	5.75	15.25	39
lpg0374	lpg0374	5.25	15.25	40
lpg0375	lpg0375	5.25	15.25	39.75
lpg0377	lpg0377	5.25	15.5	40.25
gshA	lpg0378	4.75	14.75	39.75
rimK_2	lpg0379	3.67	10.17	27
lpg0380	lpg0380	4.33	11	27.83
lpg0381	lpg0381	6.33	20.67	54
osmY_1	lpg0382	4.25	14.5	39.75
lpg0383	lpg0383	4.75	13.25	33.25
uvrA	lpg0384	3.71	9.43	24
lpg0385	lpg0385	5.67	19.33	52.33
yadH	lpg0387	7	28	77.5
drrA_1	lpg0388	7	28	77.5
vipA	lpg0390	3.6	12.2	32.6
lpg0391	lpg0391	4.4	13	33.4
lpg0392	lpg0392	4.4	13	33.2
lpg0393	lpg0393	3.5	10.33	26.5
ogt	lpg0394	4.4	12.8	33.6
rplS	lpg0395	5.33	18.67	52.67
trmD	lpg0396	4.4	12.6	33.4
rimM	lpg0397	5	19	52
rpsP	lpg0399	5	18.67	51.67
ffh	lpg0400	3.5	10.33	27.17
group_5566	lpg0404	7	21	54
lpg0405	lpg0405	3.6	12.2	32.4
lpg0406	lpg0406	5.33	19.33	52.33
lpg0407	lpg0407	7.5	28.5	78
dsbB_1	lpg0408	4	14.5	39.25
lpg0409	lpg0409	5	19	52
lpg0410	lpg0410	5.33	19.33	52.33
ctaA	lpg0411	5.33	19.33	52.33
ctaB	lpg0412	3.4	11.6	31.4
lpg0413	lpg0413	4	14.5	39.25
rimK_3	lpg0414	7	20.67	54.33
lpg0415	lpg0415	6	20	53.33
zwf	lpg0416	3.6	12.2	32.2
pgl	lpg0417	4	13.25	35
edd	lpg0418	4.75	14.75	39.5
glk	lpg0419	4.67	18.33	51.33
eda	lpg0420	5	15.25	40.75
csbC	lpg0421	6	20.33	54.33
legY	lpg0422	3.8	11.2	29.2
yozG	lpg0423	6	20.67	55.67
lpg0424	lpg0424	4.67	19	52.33
hemH	lpg0425	3.67	10.67	27.67
cspD	lpg0426	4.75	15	40.5
lpg0427	lpg0427	4.2	12.8	33
lpg0428	lpg0428	5.67	19.67	53.33
ttgC_2	lpg0429	4.4	12.6	32.4
mdtN_2	lpg0430	4.75	15	40
lpg0431	lpg0431	3.8	12.2	31.8
lpg0432	lpg0432	5.5	16	41
yybR	lpg0433	6.67	20.33	55
lpg0434	lpg0434	4.75	15.75	40.75
ubiG_1	lpg0435	3.75	14.5	39.25
legA11	lpg0436	4	12.6	32.2
lpg0439	lpg0439	3	8	19.83
lpg0440	lpg0440	5.33	19.33	52.67
icmT	lpg0441	7.5	28.5	78
icmS	lpg0442	6	20	52.67
icmR	lpg0443	4.75	15.25	39.75
icmQ	lpg0444	5	15.5	40
icmP	lpg0445	3.8	12	31.6
icmO	lpg0446	4.75	14.75	39.25
yiaD_1	lpg0447	4.25	14.25	38.75
icmM	lpg0448	6	20	52.33
icmL	lpg0449	4.25	14.5	39.5
icmK	lpg0450	5.33	19.67	52.33
spkB	lpg0451	4.5	14.75	39.25
icmG	lpg0452	4.5	14.75	39.5
icmC	lpg0453	4.25	14.25	39
icmD	lpg0454	5	15.25	39.75
icmJ	lpg0455	3.6	11.8	31.8
icmB	lpg0456	4	12.2	31.6
proP_1	lpg0457	3.4	11.8	31.2
icmF	lpg0458	4.2	12.4	31.8
icmH	lpg0459	4.75	15	40.25
purH	lpg0460	5.25	15.25	39.75
prmA	lpg0461	3.5	10.17	26.5
accC	lpg0462	4.6	12.6	32.6
accB	lpg0463	4	12	31.8
aroQ1	lpg0464	4.5	14.75	39.75
lpg0467	lpg0467	4.5	15	39.5
lpg0468	lpg0468	4	14.25	39
lpg0469	lpg0469	4.5	14.25	39
fda	lpg0470	6.33	19.67	53.33
dmpP	lpg0471	5	14.75	39.5
lpg0472	lpg0472	7	20.67	54
lpg0473	lpg0473	5.67	19.67	53.33
pcs	lpg0474	4.4	12.4	32.6
ptsH	lpg0475	5.67	19.33	53.33
hpf	lpg0476	4	12.4	32.6
rpoN	lpg0477	5	15	40.5
rpmG	lpg0478	8.5	29	79
rpmB	lpg0479	4.67	18.33	51.33
ysdC	lpg0482	6.5	27	74.5
hflC	lpg0485	4.4	12.8	33
lpg0487	lpg0487	4.8	12.6	31.4
argR	lpg0490	5.67	19.67	52.33
fliY_1	lpg0491	5	15.25	40.25
artQ	lpg0492	5	15.5	40.5
glnQ	lpg0493	5.25	15.5	40.5
argH	lpg0495	5.5	15.5	40.75
argF	lpg0496	4	14.25	39
lpg0498	lpg0498	3.67	10.5	27.67
ctpB	lpg0499	5	15.5	40.75
gpmI	lpg0501	4.75	15.25	40.5
lpg0502	lpg0502	4.6	12.2	32.4
ispU	lpg0503	4.5	14.25	39.25
cdsA	lpg0504	5	14.75	39.75
bamA	lpg0506	4.75	14.5	39.5
skp	lpg0507	4.2	11.6	31.6
fabZ	lpg0510	4	14	38.75
crcB	lpg0512	5	19	52
lpg0514	lpg0514	4.5	13.75	34
lpg0518	lpg0518	3.75	13	35.5
udk_1	lpg0521	2.67	9.33	25.83
lpg0525	lpg0525	3.8	11.8	31.6
lpg0527	lpg0527	4.25	14.75	38.5
sdhD	lpg0529	5	18.67	51.67
sucA	lpg0532	4.5	14.75	40.25
sucC	lpg0534	5	18.67	52
sucD	lpg0535	5	18.67	52
pdxH_1	lpg0536	5.67	19.33	52.33
lpg0539	lpg0539	5.33	19	52.33
sauU_1	lpg0540	5.33	19.33	52
lpg0541	lpg0541	3.8	11.6	30.8
fis_1	lpg0542	5.67	19.33	51.67
prs_1	lpg0543	3.83	9.83	25.5
lolB	lpg0547	5.5	15.5	39.75
coaD	lpg0548	4.8	12.8	32.4
ggt	lpg0549	5.5	15.5	39.25
sugE	lpg0552	7.5	30	78
lpg0553	lpg0553	3.4	8	18.8
dinB	lpg0554	4	10	23.75
lpg0556	lpg0556	4	12.6	32.6
mutM	lpg0557	4.2	12.8	32
lpg0558	lpg0558	3.71	9.57	23.29
lpg0559	lpg0559	5	15	39.5
phbB_1	lpg0560	4.67	19	52
phbB_2	lpg0561	4.25	14.5	39.25
lpg0562	lpg0562	6	19.67	53
lpg0563	lpg0563	5.33	19.67	52.33
lpg0564	lpg0564	5.5	15.75	40.5
spmA	lpg0565	7	21.33	55.33
spmB	lpg0566	4.6	12.8	33.2
mepM_1	lpg0567	4	12.4	32.4
tyrS	lpg0568	4.4	12.2	31.8
caiE	lpg0577	3.83	10.5	26.33
add	lpg0580	4.5	15.25	39.25
lpg0581	lpg0581	8	30	79.5
lpg0582	lpg0582	5	15.5	40.5
pitA_2	lpg0583	5	15.25	40
lpg0584	lpg0584	5	16	40
lpg0585	lpg0585	4.67	18.67	51.67
lpg0586	lpg0586	4.2	12.8	32.4
yqgF	lpg0587	4.6	13.4	33.6
pyrB	lpg0588	3.67	11.17	27.17
lpg0589	lpg0589	3.17	7.67	18.33
comM	lpg0590	4.25	14.25	39.25
lpg0591	lpg0591	4.5	15.25	39.5
glnB	lpg0592	4.2	12.6	32
lpg0593	lpg0593	5	16	40.25
lpg0594	lpg0594	4	14.25	39
pabC	lpg0595	9	30	79
ydjZ	lpg0596	4.5	14.75	39.75
aas	lpg0597	5.5	16.75	41
lpg0598	lpg0598	5.4	14.4	34
phbC_1	lpg0599	5	12.17	28.33
cymR	lpg0600	6.33	20.33	52.67
sufB	lpg0601	5.5	16.25	40.5
sufC	lpg0602	4.2	12.6	32.8
sufD	lpg0603	5.6	13.8	33.8
sufS	lpg0604	6	20	52.33
sufU	lpg0605	5.2	14	33.8
mrp	lpg0606	5.2	13.8	33.6
epmA	lpg0607	5.8	14.6	34.2
rlmM	lpg0608	5.75	16.5	40.75
alaS	lpg0609	4.67	11.5	28.17
ttuB	lpg0610	4.67	12	28.83
lpg0613	lpg0613	10	31.5	81.5
lpg0614	lpg0614	5.25	15	39.5
def_1	lpg0615	6.25	16.5	41
queF	lpg0616	4	10	24.14
lpg0617	lpg0617	5.5	15.5	40.75
tag	lpg0618	4.2	12.8	32.4
lpg0619	lpg0619	5.67	16	39.67
sidA	lpg0621	5.25	15.5	39.75
lpg0622	lpg0622	3.67	10.5	26.67
lpg0623	lpg0623	6	16.5	41
lpg0624	lpg0624	5.5	16	40.5
lpg0625	lpg0625	5.75	16	40.75
lpg0626	lpg0626	6	16.25	41.25
pilE3	lpg0627	4	11	27.5
pilY1	lpg0628	3.33	8.11	19.56
lpg0629	lpg0629	4	10.83	26.83
lpg0630	lpg0630	6.2	14.6	34.4
lpg0631	lpg0631	4	14.5	39.5
lpg0632	lpg0632	7.67	22.67	57.67
pgdA_1	lpg0633	5.25	15.75	41
lpg0634	lpg0634	5	15.5	40
arnT_1	lpg0635	5.2	13.6	34.2
tdk	lpg0636	4.75	15.75	41.5
gudP_1	lpg0637	4.75	15.25	40.5
exuT	lpg0638	7	28	77
deoB	lpg0639	5.4	14.6	34.6
hslV	lpg0640	5.75	17.25	42.25
hslU	lpg0641	5.33	19.33	52.33
lpg0643	lpg0643	5.25	16	39.25
wrbA	lpg0646	4.8	14	33
exoA	lpg0648	5.25	15.75	41.75
xthA	lpg0649	5.6	14.4	35.8
rpmE	lpg0650	5	15.5	40.25
maeB	lpg0651	5.8	14.4	35
garP_1	lpg0653	5.5	16.5	42
dam	lpg0654	6.6	15.6	36.4
tyrP_1	lpg0655	5.67	13.33	31.33
tyrP_2	lpg0656	6	17	43
yiaD_2	lpg0657	5.8	15	36.4
macA_1	lpg0658	5	19	52.67
ybhF_1	lpg0659	4	14.5	39.75
ybhS	lpg0660	3.6	11.8	31.8
ybhR_1	lpg0661	4.25	14.5	39.75
oprM_2	lpg0662	5	16.5	41.75
slt	lpg0663	6.67	22.33	57.33
rpe	lpg0664	4.2	13.2	33.2
lpg0665	lpg0665	4	14.25	39
lpg0666	lpg0666	4.25	14.25	39.25
lpg0667	lpg0667	5	18.33	51.33
lpg0669	lpg0669	5	18.67	51.67
lpg0670	lpg0670	6.75	18.25	45.25
ndh	lpg0671	4.25	14.5	39.5
adc	lpg0672	5.2	14	34.8
lpg0673	lpg0673	4.25	14	39
cyaA_1	lpg0674	4.83	12.5	29.5
lpg0675	lpg0675	5.2	14	34.8
lpg0676	lpg0676	5.6	14.6	35.8
lpg0677	lpg0677	6.5	27.5	77
glnE	lpg0679	4.8	13.2	33.4
lpg0680	lpg0680	6.67	19.67	53
lpg0681	lpg0681	4.4	12.2	32
ybhF_2	lpg0682	8	22.33	54.67
ybhR_2	lpg0683	5.8	14.8	34.6
rimO	lpg0685	5.2	13.8	34
dsbD_1	lpg0686	5.2	14	34.6
groS	lpg0687	3.6	12	31.6
dps2	lpg0689	5.6	14.6	35.2
speE_1	lpg0690	4.83	12	29.17
parE	lpg0691	6.25	16.5	40.75
gsiA	lpg0692	4.6	12.8	31.6
lpg0693	lpg0693	4.5	9.33	20.67
proS	lpg0694	5.8	14.2	35
ankX	lpg0695	5.4	13.6	33.4
lem3	lpg0696	3.86	8.29	18.14
mtcA2_1	lpg0697	6.2	15.4	34.8
ttcA	lpg0698	6.25	16.75	41.25
tolC_1	lpg0699	5.5	15.25	40.25
pcm	lpg0700	5.25	15.5	40.75
kbl	lpg0701	5.2	13.2	33.2
tdh	lpg0702	5.2	13.4	34.2
ettA	lpg0703	5.5	16.25	42.25
lpg0705	lpg0705	5.5	16.25	41.5
lpg0706	lpg0706	4.25	14.5	40.25
lpg0707	lpg0707	7	21.67	55.33
lpg0708	lpg0708	6.5	16.75	42.5
hutG	lpg0709	7.33	23	58
yueD	lpg0710	6.75	17	43
hutI	lpg0711	5.4	13.8	35.2
pdaC	lpg0712	5	14.75	41
lpg0713	lpg0713	4.5	9.88	22.75
cusS	lpg0714	5.2	13.2	30.6
czcR	lpg0715	5.25	15.5	40.5
lpg0716	lpg0716	6.67	20.33	54.33
lpg0717	lpg0717	5.33	18	48
gltT	lpg0718	5.6	13	31.4
valS	lpg0719	5.33	12.17	29.33
bepE_1	lpg0720	6	13.5	32
mdtA	lpg0721	5.2	14.2	34.8
lpg0722	lpg0722	6	19.67	52.67
lpg0723	lpg0723	7.5	18.25	45.75
osmY_2	lpg0724	3.8	12.2	32
glyA	lpg0725	5.33	12.83	30.33
nrdR	lpg0726	6.25	17.5	43.25
nusB	lpg0727	6.8	16	37.2
thiL	lpg0728	8	23.67	58.33
pgpA	lpg0729	7.67	21.67	56
lpg0730	lpg0730	9.67	25	60
lpg0731	lpg0731	5.14	10.71	24.14
lpg0732	lpg0732	7.4	16.8	38.4
lpg0733	lpg0733	6.6	15.2	35.8
nadE	lpg0734	8.25	19	45
rapA_1	lpg0735	5.4	14.2	33.4
lpg0737	lpg0737	6.5	18.5	43
dnaB	lpg0738	6	12.67	29.5
alr	lpg0739	6.2	15.4	36.4
omp	lpg0740	7.25	18	44
hrp1_1	lpg0741	8.33	25	60.67
lpg0742	lpg0742	7.25	18.25	43.75
lpg0743	lpg0743	6	16	37.75
pleD	lpg0744	6.25	16.25	41
lipA	lpg0745	4.6	12.8	33.2
tam_1	lpg0747	7.67	23	59.33
lpg0748	lpg0748	5	12.6	31.2
hisF_1	lpg0749	7.67	21	55.33
hisH1	lpg0750	7	25	71.5
neuA	lpg0751	5.25	13.75	37
neuB_1	lpg0752	6.2	14	34.4
lpg0753	lpg0753	4.14	9.43	23.71
epsM	lpg0754	4.5	14.5	37.75
epsN	lpg0755	5.29	10.71	24.57
rfbC	lpg0756	7.25	18.75	46.25
rmlD	lpg0757	5	11.71	27.57
rffG	lpg0758	6.75	16.25	41
pgi	lpg0759	7.33	22.33	55.67
rmlA_2	lpg0760	5.2	14	35.2
rfbB	lpg0761	7.33	18.67	45
tagO	lpg0762	4.6	10.6	24.8
srkA_2	lpg0767	6.2	14	30.2
menG_2	lpg0769	6.4	12.2	27.4
lpg0771	lpg0771	6	14	30.25
kpsM	lpg0772	6.25	16.25	37
tagH	lpg0773	5.2	13.2	29.8
lpg0777	lpg0777	8	19.33	42.33
wbbL_1	lpg0778	6.2	13.4	29.6
wbbL_2	lpg0779	6	16.25	38.25
csrA_1	lpg0781	4.8	14.6	36
oatA_1	lpg0782	8	19.33	47
birA	lpg0783	5.75	15.25	38.5
sfp	lpg0784	7	16	37.4
accA	lpg0785	5.2	13.6	33.8
tilS	lpg0786	5.6	14.6	35.4
lpg0787	lpg0787	4.6	12.8	31.4
lpg0788	lpg0788	6.5	15.5	36
patA_1	lpg0789	3.33	7.83	18.17
mip	lpg0791	7	27.5	77
ampG	lpg0792	5.67	13.33	28.33
lpg0798	lpg0798	4.4	13	32.6
nadA	lpg0799	6.25	15.5	38.75
nadB	lpg0800	5.4	14.8	36
dauA_1	lpg0802	5.67	12.67	29.67
aidB	lpg0803	4.8	12.6	31.8
lpg0804	lpg0804	7	21	53.67
ppsA	lpg0805	5.2	13.8	33.8
nhaS3	lpg0806	6.25	16.75	41.5
nadC	lpg0807	6.5	27.5	77
murG	lpg0808	6	21	54.33
dapE	lpg0809	5.6	14	34
comEA	lpg0810	6.25	18.75	43.75
mreB	lpg0811	6.75	18.5	43.75
mreC	lpg0812	7.25	19.25	44
mreD	lpg0813	6.25	16.75	41.25
rluE	lpg0814	6.5	18.75	44
lpg0815	lpg0815	5	13.17	29.17
icd	lpg0816	5	14.6	35
clpS	lpg0817	5.4	14.4	34.6
clpA	lpg0818	5	13	29.67
lpg0820	lpg0820	6.5	20.5	53.5
epsH	lpg0821	5.6	15	35
lpg0822	lpg0822	6	17.25	42.25
lpg0823	lpg0823	3.5	10.17	26.83
lpg0824	lpg0824	5	15	35.6
mepM_2	lpg0825	4.8	14	33.8
xseA	lpg0826	5	13	30.17
bepC	lpg0827	5	13.33	29.83
lpg0828	lpg0828	5.75	18	42.75
csrD	lpg0829	4.83	13.67	30.5
lpg0830	lpg0830	6.5	19	45.25
hapE	lpg0831	4.83	13	30.17
ptlF	lpg0832	5.25	15.25	40
trpC	lpg0833	4.17	12.17	28.83
trpD	lpg0834	5.4	15.6	36.6
pabA	lpg0835	5.25	16.75	42
lptB	lpg0836	6.33	21	53.33
lptA	lpg0837	6.33	20.67	53.67
lptC	lpg0838	6.33	20.67	54.33
kdsC	lpg0839	5.2	15.2	35.4
kdsD	lpg0840	5.25	16	40.25
mlaF_1	lpg0841	4.75	15.5	39.5
mlaE_1	lpg0842	5.75	18	42.5
mlaD	lpg0843	5.2	13.8	33.6
mlaC	lpg0844	5.2	14.4	34.6
rsbV	lpg0845	7.25	20	44.5
ibaG	lpg0846	7.33	23	57
murA	lpg0847	8	23.67	58
lpg0848	lpg0848	7.5	27.5	77
lolD_1	lpg0849	6.33	20.67	52.67
lolC	lpg0850	7.33	22.33	57
macA_2	lpg0851	4.8	14.2	34.8
lpg0852	lpg0852	5.2	14.6	35.4
ntrC	lpg0853	3.83	11	27.5
lpg0854	lpg0854	5.67	19.67	50.33
sohB	lpg0855	5.25	16	40
ccmA	lpg0856	6.5	18.25	43.5
ccmB	lpg0857	6.4	16	36.6
ccmC	lpg0858	6	18.5	43.25
lpg0859	lpg0859	3.2	11.8	32
ccmE	lpg0860	5	14.8	35.8
ccmF	lpg0861	5.4	15.2	35.4
dsbE	lpg0862	6.4	16.4	37.4
ccmH_1	lpg0863	6.33	20.67	54.67
ccmH_2	lpg0864	6.25	18.25	44.5
lpg0865	lpg0865	5.75	17.25	42.75
lpg0866	lpg0866	7.5	19.75	45.25
recQ	lpg0867	5	13.8	33.6
mmgC	lpg0868	5.8	15.8	35.8
crt_1	lpg0869	6.25	18.25	42.75
crt_2	lpg0870	8	24.33	58.67
lpg0871	lpg0871	6.75	18.75	43.25
prfC	lpg0872	5.6	14.6	33.8
lpg0873	lpg0873	5.67	13.33	29.67
pntB	lpg0874	7	17.5	43
pntA	lpg0875	6.75	17.5	42.75
pntAA	lpg0876	5	15.25	40.25
lpg0877	lpg0877	6.25	18.25	41.5
lpg0878	lpg0878	10.5	31	81.5
lpg0880	lpg0880	7.67	23.33	57.33
lpg0882	lpg0882	6	15.2	35.2
lpg0883	lpg0883	6	18.75	44.25
nagZ_1	lpg0885	6.4	15.6	36
gltP	lpg0886	7.5	18.5	45.25
dapE_2	lpg0887	6.4	15.8	35
dapD	lpg0888	6.25	18.5	45
yihG	lpg0889	7	15.6	36.4
metC	lpg0890	5	12.67	30
kmo	lpg0892	5.33	19	51.67
lpg0893	lpg0893	4	14.25	39
fas5	lpg0894	6	17.25	43.25
lpg0895	lpg0895	7	22.33	58.67
lpg0896	lpg0896	5.75	17	43
yrbG	lpg0897	5.4	14.6	34.8
lpg0898	lpg0898	5.6	14.8	35.2
mutY	lpg0899	5.5	12.33	29.33
lpg0901	lpg0901	5	15.75	40
lpg0902	lpg0902	4.6	13.4	33.4
htrA	lpg0903	5.4	14.4	34.4
lpg0904	lpg0904	6.75	17.25	42.25
lpg0905	lpg0905	6.67	21.33	55
lpg0906	lpg0906	5.5	16.25	41.5
lpg0907	lpg0907	8	23.67	57
flgA	lpg0908	6	17.5	42.25
lpg0909	lpg0909	6.25	16.5	41.75
coaX	lpg0911	4.67	12.17	30
mraZ	lpg0913	6	16.75	43.25
rsmH	lpg0914	5.75	17.25	44.25
ftsL	lpg0915	6	17.5	44.5
ftsI	lpg0916	5.2	14.2	35.4
murE	lpg0917	7	22.67	56
pdxB	lpg0918	5.8	14.6	35.8
rip2	lpg0919	9.5	32.5	85.5
lpg0920	lpg0920	5.75	16.5	43
lpg0921	lpg0921	5.8	14.4	35.4
etfB	lpg0922	5.75	16.5	42.25
etfA	lpg0923	6.67	21.33	56.33
ald	lpg0924	5.2	14	35.6
mrcA	lpg0925	4.33	11.5	29.5
lpg0926	lpg0926	4	11.5	28.83
ftsA_1	lpg0927	5.75	16.75	43.5
pilN	lpg0928	6.33	21	56
pilO	lpg0929	5.75	17	43.75
pilP	lpg0930	4	11.33	29.17
pilQ	lpg0931	3.43	9.43	24
aroK	lpg0932	5.25	15.75	41.75
aroB	lpg0933	4.6	13.4	35
damX	lpg0934	4.6	13	34.2
lpg0935	lpg0935	5.25	15.5	42.25
ribF	lpg0936	5.4	13.6	35.2
ileS	lpg0937	4.6	12.8	33.4
lspA	lpg0938	4.6	13.2	34
kdgA	lpg0939	4.5	14.5	39.75
lpg0940	lpg0940	5.4	13.4	34
lpg0941	lpg0941	5.2	13	33.6
era	lpg0942	6.25	15.75	41
recO	lpg0943	5.5	16.5	42.75
lpg0944	lpg0944	4.5	11.25	29.25
legL1	lpg0945	7.5	21.5	58
pdxJ	lpg0946	4	14.5	39.5
korA	lpg0947	4.75	15	40.25
korB	lpg0948	4	11.4	30
yccA	lpg0949	3.6	12	32.2
lpg0950	lpg0950	3.83	10.83	28.17
tldD	lpg0951	3.8	12	32.4
ychK	lpg0952	3.75	13.25	36
lpg0953	lpg0953	3.67	10.67	27.5
mfd	lpg0954	4.4	13	33
rmuC	lpg0955	7	22.33	56.33
lpg0956	lpg0956	4.2	13	33.6
lpg0957	lpg0957	6	19.33	52.33
ligA	lpg0958	5	13.2	33.6
hbpA	lpg0959	4.2	12	32.6
dppB	lpg0960	6.33	19.67	53.33
dppC	lpg0961	4.4	12	32.2
dnaE	lpg0962	4.5	15	40.5
lpg0963	lpg0963	5.75	15.75	41
lpg0964	lpg0964	3.8	12	32
lpg0965	lpg0965	5	15.25	37.75
pglF	lpg0966	3.5	10.5	26.17
lpg0967	lpg0967	5.5	15.25	40.75
lpg0968	lpg0968	5.67	20.33	54
lpg0969	lpg0969	5.75	15	40
rocC	lpg0970	3.43	9.29	23.71
lpg0971	lpg0971	5	15	40
lpg0983	lpg0983	5.43	10.57	22.86
lpg0986	lpg0986	6.5	16.25	38.25
lpg0991	lpg0991	4.83	11	25.17
lpg0992	lpg0992	4.5	9	20.13
lpg0993	lpg0993	5.4	12.8	29.8
lpg0994	lpg0994	5.4	12.8	30.6
lpg0995	lpg0995	4.8	12.6	30
lpg0996	lpg0996	3.4	10.4	26
lpg0997	lpg0997	5	11	25.83
lpg0998	lpg0998	4.57	9.71	22.43
lpg0999	lpg0999	5.4	13.2	30.6
lpg1000	lpg1000	4.6	11.8	28.6
lpg1001	lpg1001	6	14.25	33.25
lpg1002	lpg1002	5.33	16.33	40.33
csrA_2	lpg1003	7.33	19	44.33
lpg1004	lpg1004	6	14.25	33.25
lvrA	lpg1005	6.5	15	34
mgtA	lpg1017	3.71	8.43	19.14
tolC_2	lpg1018	4.5	12.25	28.5
lpg1021	lpg1021	4.8	11	24.6
silP_1	lpg1024	6	16.67	39.33
lpg1030	lpg1030	6	13.33	31.67
lpg1031	lpg1031	7.5	18.5	45.5
lpg1034	lpg1034	5.67	12.33	28.33
lpg1040	lpg1040	5.5	12.5	29.5
lpg1043	lpg1043	4.17	9.17	22.67
lpg1046	lpg1046	6	18.5	46
atpF_1	lpg1049	3.8	9.6	24
atpB_1	lpg1051	5	14	34.67
lpg1052	lpg1052	5	11.25	26.5
atpC_1	lpg1053	4.75	11	26.25
atpD_1	lpg1054	4.2	9.2	21.4
phbB_3	lpg1059	3	8	20.8
esiB_1	lpg1062	8	20	46.67
proP_2	lpg1063	5.33	16	40.33
lpg1065	lpg1065	9	26	66
murJ_1	lpg1087	2.5	8.5	23
ant1	lpg1088	3	9.4	26.6
desVI	lpg1089	4	16.33	47
fic	lpg1090	2.83	9.17	23.33
lpg1091	lpg1091	3.6	11.6	31.4
lpg1099	lpg1099	3.75	13.75	37.25
lpg1100	lpg1100	5	18.33	50
drrA_2	lpg1101	3	9.4	23.4
lpg1102	lpg1102	3.75	12.25	31.25
lpg1103	lpg1103	4.25	15.25	40.75
lpg1104	lpg1104	3.75	14.5	39.25
msrB	lpg1105	4.5	15.5	41.5
lpg1107	lpg1107	4.67	19	52.67
lpg1108	lpg1108	2.43	7.57	18.43
lpg1111	lpg1111	4.25	14.25	37
cph2_3	lpg1114	2.4	8.6	21.2
chiD	lpg1116	2.75	7.63	19.38
paiA	lpg1117	4.6	12.6	32.4
lpg1118	lpg1118	4.2	12.2	32.2
lpg1119	lpg1119	3.6	12.2	32
lpg1121	lpg1121	3.8	12.4	32.2
mltD_1	lpg1122	4.8	13.2	33.6
fliY_2	lpg1123	4.6	12.8	33
artJ_4	lpg1125	4	11.75	28.5
fadD3	lpg1127	4.33	12.67	30
lpg1129	lpg1129	4.67	13.33	32.67
cyaA_2	lpg1130	4	12.8	32.6
cfa	lpg1131	3.4	10.4	25
lpg1132	lpg1132	3	10.5	27.5
lpg1134	lpg1134	5.67	19	47
lpg1135	lpg1135	4.2	13.2	33.4
lpg1137	lpg1137	6.67	21.33	54
potD	lpg1138	3.6	11.4	28.6
ydcV	lpg1139	3.8	12.8	32.2
potB	lpg1140	5.67	19.33	52
potA	lpg1141	4.25	15	39.25
lpg1142	lpg1142	3	8.33	23.67
lpg1144	lpg1144	4.33	14	38.67
lpg1145	lpg1145	2	5.33	14.17
lpg1146	lpg1146	3.83	10	26.33
lupA	lpg1148	3.75	11	25.75
lpg1149	lpg1149	4.25	11.25	29.5
ada	lpg1150	3.6	9.6	24.6
lpg1151	lpg1151	3.6	10.6	28
lpg1152	lpg1152	3.25	10.25	27
lpg1154	lpg1154	4.75	14.5	39
pdc	lpg1155	2.2	6	16.2
lpg1156	lpg1156	5.75	14.75	39.25
lpg1157	lpg1157	4.75	14.75	39
lpg1158	lpg1158	4	11.75	31.75
lpg1159	lpg1159	4.25	13.5	37.25
lpg1160	lpg1160	4	13.75	38.5
lpg1161	lpg1161	4.5	14.5	39.5
lpg1162	lpg1162	4.5	14.25	39
proP_3	lpg1163	3.75	11.5	31.25
argE	lpg1164	6	19	52
udk_2	lpg1165	5.25	14.5	39.25
lpg1166	lpg1166	4	14	38.75
lpg1167	lpg1167	5	18.33	51.33
lpg1168	lpg1168	4.75	12.5	34.25
lpg1169	lpg1169	4.25	12.5	34.5
pflA	lpg1170	4	11.8	31.4
lpg1171	lpg1171	4.75	15	40.5
esiB_2	lpg1172	4.2	10.6	28.8
zraR	lpg1174	4.25	14.75	39.75
yvaM	lpg1175	3.6	10.4	28.2
bepA	lpg1176	5	14.25	39.5
ribE	lpg1178	4	10.17	26.83
ribBA	lpg1179	4.4	12.4	32.2
ribH	lpg1180	3.8	12	31.8
pyrG	lpg1181	5	15.5	40.25
kdsA	lpg1182	4.8	12	31.8
lpg1183	lpg1183	3.33	10.17	26.67
lpg1184	lpg1184	4	12.2	32
bamD_1	lpg1186	5	14.75	39.75
rdgC	lpg1187	5.25	15	39.75
kup_1	lpg1188	4.6	12.6	32.6
lpg1189	lpg1189	3.67	9.83	26.33
rlmI	lpg1190	5	15.25	40.5
nagZ_2	lpg1191	5	19	52.67
inhA	lpg1192	4.2	11.8	32.2
hisI	lpg1193	4	12.2	33
hisF_2	lpg1194	3.33	10	27.17
hisA	lpg1195	5.33	20	54.67
hisH2	lpg1196	8	28.5	79
hisB	lpg1197	5	15	40.5
hisC_1	lpg1198	4	11.8	31.8
hisD	lpg1199	5.67	19.67	53.67
hisG	lpg1200	5.67	19.33	52
cydA_2	lpg1202	4	12	32.2
pyrE	lpg1204	5.33	19.33	52
capB_2	lpg1205	4.2	12	31.6
lpg1206	lpg1206	4.75	14.75	40.25
proX	lpg1207	4.5	14.5	40
rhtC	lpg1211	3.6	11.6	31.2
lpg1213	lpg1213	4.75	14.5	39.25
lplT	lpg1214	5.67	19.33	52
hemF	lpg1215	4.25	12.5	32
flgB	lpg1216	5.33	19.67	53.33
flgC	lpg1217	4.75	15	40.25
flgD	lpg1218	3.6	11.6	31.6
flgE	lpg1219	4	12.2	32.4
flgF	lpg1220	3.8	12	32.4
flgG	lpg1221	4.25	15	40
flgH	lpg1222	4.2	12.2	32.4
flgI	lpg1223	3.4	11.6	31.8
flgJ	lpg1224	4	14	38.75
flgL	lpg1226	4	14.25	39.5
abcT3	lpg1277	4	14	39
lpg1278	lpg1278	5	18.67	51.67
lpg1279	lpg1279	4.25	14.25	39.25
maeA_1	lpg1280	4.25	14.75	39.75
lpg1281	lpg1281	5.67	19	51.67
surE	lpg1282	4.25	14.75	39.75
nlpD	lpg1283	4	14.25	38.75
rpoS	lpg1284	3.6	11.8	31.8
hmgA	lpg1285	4	12.2	32.2
lpg1286	lpg1286	3.75	14.5	39.75
ruvC	lpg1287	5	18.67	52
ruvA	lpg1288	5.67	19	52.33
lpg1289	lpg1289	4.5	14.25	39.25
qseC	lpg1291	2.8	11.2	31.2
qseB	lpg1292	4	14.5	39.75
yciB	lpg1293	4.25	14.5	39.5
mltD_2	lpg1294	3.75	14.5	39.25
gloB	lpg1295	4	14.75	39.75
rlmJ	lpg1296	4.25	14.5	39.5
folD	lpg1297	4	14.5	39.5
lpg1298	lpg1298	3.75	14.25	40
lpg1299	lpg1299	3.6	11.8	31.2
lpg1300	lpg1300	4.5	14.5	39.5
lpg1301	lpg1301	4.25	14.75	39.5
truA	lpg1302	5	18.67	51.67
trpF	lpg1303	3.8	11.8	31.6
trpB	lpg1304	4.5	14.5	39.5
trpA	lpg1305	3.4	11.4	31.4
glnS	lpg1306	4	14	38.75
lpg1309	lpg1309	4.25	13.5	35.5
gspD	lpg1320	3.5	9.33	24
gfo	lpg1321	4.75	14.5	38.75
ydhC	lpg1323	4.5	14.25	39
mdtG	lpg1324	4.5	13.5	32.75
iucC	lpg1325	4.67	18.33	51.33
lpg1326	lpg1326	4	11.8	31.2
legT	lpg1328	3.22	7.67	17.67
lpg1329	lpg1329	3.6	11	28.2
degP	lpg1331	5	15.25	39.75
yfiH	lpg1332	5	19	53.33
rluD	lpg1333	4.25	15	39.75
miaB	lpg1334	3.75	14	37
sauU_3	lpg1335	4.25	15.25	40.25
enhA	lpg1336	5.5	15.75	42.25
fliS	lpg1337	5.33	19	51.67
fliD	lpg1338	3.8	12.2	32.4
lpg1339	lpg1339	6.33	20	52.67
fliC	lpg1340	3.8	12	31.8
accD	lpg1341	3.67	10.33	27
folC	lpg1342	4.75	15	39.75
dedD	lpg1343	5	16	41
cvpA	lpg1344	4.75	16.25	41
nadD	lpg1345	4.25	15.75	40.75
holA	lpg1346	3.33	10.5	26.83
lptE	lpg1347	5.67	20	53.67
leuS	lpg1348	4.33	18.33	51.33
lnt	lpg1349	3.6	12	31.8
lysDH	lpg1350	4.67	18.67	52.67
gabD	lpg1351	4.5	15.25	40.5
fadN	lpg1352	3.75	14.25	39.5
fadA	lpg1353	4	14.5	39.5
sidG	lpg1355	2.5	7.25	20
esiB_3	lpg1356	3	7.2	19.6
lpg1357	lpg1357	3	7.8	21.4
xcpW	lpg1359	5.25	15.75	40.5
lpg1360	lpg1360	6.33	20.33	53.67
gspH	lpg1361	4.6	13	32.8
epsG	lpg1362	4.5	15.25	40.75
epsF_1	lpg1363	3.75	14.25	39.25
glnA	lpg1364	5	19	52.33
lpg1365	lpg1365	5.67	19.67	52.67
lpg1366	lpg1366	6.33	20.33	53.33
acdS	lpg1367	5.25	15.25	39.75
lpg1368	lpg1368	4.25	12.75	35.25
htpG	lpg1369	4	12.4	32
fis_2	lpg1370	5.33	19.67	53.33
lpxB_1	lpg1371	5	15.75	40.25
iolX_1	lpg1372	4.4	12.6	32.2
rnhB	lpg1373	5.75	16.25	40.5
mrdB	lpg1374	4.6	13.2	33
mrdA	lpg1375	4.2	12.8	32.2
rlmH	lpg1376	4.4	12.4	32
rsfS	lpg1377	5.75	15.75	40.5
dtpA_2	lpg1378	6	16.25	40.75
hutU	lpg1379	4.75	13.25	31.25
hutH	lpg1380	5	14	33.4
calB	lpg1381	5.25	15.5	39.5
gdhIV	lpg1382	5	18.33	51.33
rnhA	lpg1383	5	15	39.25
dnaQ	lpg1384	5.25	15.75	40
lpg1385	lpg1385	5.33	19	52
lpg1386	lpg1386	3.8	12.2	31.4
erpA	lpg1388	5.67	18.33	48.33
mnmA	lpg1389	4.5	13.75	35
lpg1390	lpg1390	5	17.67	45.67
rpmF	lpg1391	4.67	18.67	51.67
plsX	lpg1392	5	15.75	40.25
fabH_1	lpg1393	4.67	17.33	46
fabD	lpg1394	3.17	10	26.5
fabG_1	lpg1395	4.75	14.5	39.25
acpP_1	lpg1396	8	28.5	78
fabF_4	lpg1397	4	14	38.75
lpg1398	lpg1398	4.5	15	39.75
tmk	lpg1399	3.4	11.6	31.8
dnaX_1	lpg1400	3.8	12	32.2
pilZ	lpg1401	4.75	15.25	40.5
ycfH	lpg1402	4.4	12.4	33
anmK	lpg1403	4	12.4	32.6
gudP_2	lpg1404	4.5	14.75	40
mdfA	lpg1405	4.2	12.4	32.6
ppm1	lpg1406	4.75	15	40.25
arnT_2	lpg1407	4	12	31.8
licA	lpg1408	4	12	32.2
lpg1409	lpg1409	4.5	14.5	39.25
lpg1410	lpg1410	4.75	14.75	40
adk	lpg1411	3.75	14	39.25
trxC	lpg1412	3.5	13.75	38.5
glpD	lpg1413	4.5	15.25	40.5
glpK	lpg1414	5.67	19	52
gltA	lpg1415	4.5	14.25	39
udp	lpg1416	3.83	9.83	26.67
gyrA	lpg1417	4.4	11.8	32
serC	lpg1418	4	11.6	31.4
aroA	lpg1419	4.4	11.8	32
cmk	lpg1420	5.25	14.25	39.5
rpsA_1	lpg1421	5	14.75	40
lapA	lpg1422	5.5	15	40.25
lapB_1	lpg1423	4.25	14	39.25
wbpE	lpg1424	4	12	32.2
pyrF	lpg1425	6.33	19.67	53.33
lpg1426	lpg1426	4.5	14	39.25
ephD	lpg1427	4.4	12.4	33.2
ubiC	lpg1429	5.67	19	51.33
ubiA	lpg1430	5.33	18.33	50.67
lpg1431	lpg1431	4.67	18.33	51.33
deoC	lpg1433	4.8	12.4	32.8
xapA	lpg1434	6.5	27.5	77
cdd	lpg1435	4.33	18.33	51.33
lpg1436	lpg1436	4.5	14.75	39.75
cpxA	lpg1437	5	15.5	40.75
cpxR	lpg1438	4.4	12.4	32.6
corC	lpg1439	6.5	27.5	77
ybeY	lpg1440	6	20	53.33
ybeZ	lpg1441	4.75	15	40
yciV	lpg1442	4	12.4	32.8
trpS	lpg1444	4	12.4	33
scpA	lpg1445	4.4	12.4	33.4
lpg1446	lpg1446	4.33	18.33	51.67
rluB	lpg1447	3.75	14	40
lpg1449	lpg1449	4.25	12.25	32.5
lpg1450	lpg1450	4.25	12.25	32.5
lppC_1	lpg1451	5.25	15.75	41
lpg1452	lpg1452	3.67	10.67	27.33
lpg1453	lpg1453	5.25	14.75	37.25
hsrA	lpg1454	4.33	10.83	27.5
lpg1455	lpg1455	4.8	12.8	33
rlmD	lpg1456	4.8	12.8	33
relA	lpg1457	3.83	10.5	27.33
lpg1458	lpg1458	6.33	20.33	54
alaC	lpg1459	4.4	12	32
lpg1460	lpg1460	4.8	12.4	32.6
recJ	lpg1461	4	12	32
dusA	lpg1462	4.2	12.4	32.8
secA	lpg1463	3.67	10.33	27.33
mutT	lpg1464	3.5	10.33	27.17
lpg1465	lpg1465	4.75	13.75	33.75
zapD	lpg1466	4	14	39
coaE_1	lpg1467	3.6	11.2	31.2
lpg1468	lpg1468	7	27.5	77
ylaB	lpg1469	4.4	12.2	32.4
dacC_1	lpg1470	3.8	10.4	25.8
bioA	lpg1471	5.5	15.25	40.5
bioB	lpg1472	4.67	18.33	51.67
bioF	lpg1473	4.25	13.75	38.5
bioH	lpg1474	5	12.6	33.2
bioD	lpg1475	3.33	10	27
lpg1476	lpg1476	5.25	15.75	41.25
lpg1477	lpg1477	6.67	20.33	54
aspS	lpg1478	5	15.25	40.75
mscM	lpg1479	3.29	9	23.71
mutH	lpg1480	4.4	13	33.8
lpg1481	lpg1481	4.75	14.75	38.5
lpg1482	lpg1482	5	15.25	39.75
prkC_2	lpg1483	4.6	12.4	32.8
lpg1484	lpg1484	6.33	20.33	54.33
lpg1485	lpg1485	4.5	14	35.75
lrp_1	lpg1486	4.4	13	33.4
lpg1487	lpg1487	3.6	11.4	31.4
legC5	lpg1488	3.5	8.25	20.38
cyaB	lpg1490	2.71	6.14	14.71
lpg1494	lpg1494	5.25	14.5	39.75
lpg1495	lpg1495	5.33	19	52.67
lpg1496	lpg1496	4.2	12.4	32
pepN_1	lpg1497	4.2	12.4	33.4
lpg1499	lpg1499	5.25	15.75	41.5
csgA	lpg1500	4.4	12.4	32.6
mshD_3	lpg1501	5.67	19.67	52.33
lpdA	lpg1502	4.4	12.4	33.6
aceF	lpg1503	5	15.25	40.25
aceE	lpg1504	3.83	10.33	27.33
lpg1505	lpg1505	4.25	14.5	39.75
lpg1506	lpg1506	3.6	12.2	32.4
magA	lpg1507	4.5	15.25	40.5
lpg1508	lpg1508	4	12.2	32.4
dacC	lpg1509	4.5	15	40
dat	lpg1510	4.25	14.75	40
lipB	lpg1511	4.75	15	40.25
yabI	lpg1512	3.5	10.25	28.75
lpg1513	lpg1513	3.6	11.6	32
lpg1514	lpg1514	4.25	14	39.25
apxIB	lpg1515	3.4	11.8	32.8
hlyD	lpg1517	3.4	11.6	32.2
hpt	lpg1519	4.25	14.75	40.5
lpg1520	lpg1520	5.33	19.67	54
lpg1521	lpg1521	4	14.5	40
epsF_2	lpg1523	3.5	10.75	27.75
outO	lpg1524	4	14	39.5
lpg1526	lpg1526	5	19	52.67
lpg1527	lpg1527	4.25	14.25	40
ppsR	lpg1528	3.8	12	33.8
prpD	lpg1529	3.75	14.25	40.5
prpC	lpg1530	2.83	9.67	26.83
yddE_2	lpg1531	4.25	14.75	41.75
mnmC	lpg1532	3	9.83	26.67
dtpA_3	lpg1533	4.25	15.25	41.5
hemL	lpg1534	4.5	15.25	40.5
rubA1	lpg1535	5.33	20	53.33
lpg1536	lpg1536	4.25	15	40
lpg1537	lpg1537	3.75	14.5	39.5
pcnB	lpg1538	3.2	11.6	31.8
folK	lpg1539	3.75	14.25	39.5
lpg1540	lpg1540	4.33	18.33	51.33
der	lpg1541	4	18	51
bamB	lpg1542	4	14.75	41
lpg1543	lpg1543	4.25	15.25	41.5
hisS	lpg1544	2.83	10	27
rodZ	lpg1545	4	14.5	39.5
lapB_2	lpg1546	3.5	12.5	35.25
rlmN	lpg1547	4	14.25	39.25
ndk	lpg1548	4.5	14.75	40
lpg1549	lpg1549	4.75	15.25	41
lpg1550	lpg1550	3.75	13.75	37.75
lpg1551	lpg1551	4.33	16.67	47.33
lpxH	lpg1552	3.4	11.6	30.4
minC	lpg1553	4.5	15.25	40.75
fadD	lpg1554	5.33	19.33	53
nudL	lpg1556	3.75	14.25	39
pabB	lpg1557	3.33	10	26.83
pdhA	lpg1558	4	14.25	39
pdhB_1	lpg1559	3.8	11.8	32
pdhC	lpg1560	4.5	14.75	39.5
mscK	lpg1561	5.5	18.5	49.5
merA	lpg1562	2.67	8	21
lpg1564	lpg1564	3.4	11.6	31.6
thi3	lpg1565	3.33	10.17	27
mnmC_2	lpg1566	3.17	10.17	27
thiG	lpg1567	4	12.67	33.33
thiE	lpg1568	3.8	12	32.2
moeZ_1	lpg1569	3.6	11.8	32
lpg1570	lpg1570	4.25	14.5	39.75
dpp5_1	lpg1571	4	12.4	33
tolA	lpg1572	4.5	15.25	41
exbD	lpg1573	5.67	19.67	53.33
exbB	lpg1574	4.67	18.33	51.33
ybgC	lpg1575	4.25	14.75	40
ruvB	lpg1576	3.2	11.8	31.6
rpoE	lpg1577	4	14.5	39.5
lpg1578	lpg1578	4	13.5	36.25
ygfZ	lpg1579	4	14	39
lpg1580	lpg1580	4	14.25	39.25
gdhB_2	lpg1581	3	11.2	31.6
lpg1582	lpg1582	3.4	11.6	32
sad	lpg1583	4.75	14.75	40.25
pcsA	lpg1584	4.67	18.33	51.33
lpg1585	lpg1585	6	19.67	53
lpg1586	lpg1586	4.25	14.25	39
resA_2	lpg1587	4.67	18.33	51.33
legC6	lpg1588	4	14.25	39.25
rplI	lpg1589	5	19	52.33
lpg1590	lpg1590	4.25	14.25	39.25
rpsR	lpg1591	4.67	18	51
rpsF	lpg1592	4.67	18.67	52.33
csrA_3	lpg1593	4.25	14.5	39.5
lpg1594	lpg1594	3.75	14.25	39.25
ycfS	lpg1595	4.25	14.5	39.25
fadJ	lpg1596	3.6	11.8	31.8
pcaF	lpg1597	5	18.67	50.33
lpg1598	lpg1598	4.5	14.75	40
legL2	lpg1602	3	8.2	19.2
lpg1603	lpg1603	4	14.5	39.25
lpg1604	lpg1604	4.25	14.75	39.5
lpg1605	lpg1605	4.25	14.25	39.75
yfiC	lpg1606	4.25	14	36.25
ppc	lpg1607	3.2	8.2	20.2
gmm	lpg1608	2.8	9.8	26.6
proA	lpg1609	2.29	7.43	20.71
proB	lpg1610	3.4	10.8	29
mta_1	lpg1611	3.2	11.6	32
mta_2	lpg1612	2.6	8.8	23.6
wecD_1	lpg1613	2.4	9.4	25.6
coaE_2	lpg1614	6.5	27.5	77.5
yheS_1	lpg1616	3.2	11	29.6
bla	lpg1618	3.6	11.8	31.8
penA	lpg1619	4.25	14.25	38
blaI	lpg1620	6	19.33	54
lpg1621	lpg1621	4.5	14.75	40.5
lpg1622	lpg1622	3	9.17	24.83
truD	lpg1623	4.25	14.5	39.75
rutD	lpg1624	5.33	19	52.33
silP_2	lpg1626	4.75	14.75	40
lpg1627	lpg1627	4.2	11.8	32.2
lpg1628	lpg1628	2.67	8.33	23.5
ahlD	lpg1629	4.5	12.75	35.5
lpg1630	lpg1630	3.2	10	28.2
fabH_2	lpg1631	3.75	12.5	35.25
lpg1633	lpg1633	3.75	12.75	35.5
lpg1634	lpg1634	2.5	7.67	20.5
lpg1635	lpg1635	2.75	10.75	30.5
lpg1636	lpg1636	3.33	10	26.67
pgdA_2	lpg1637	4.5	14.75	38
entS	lpg1638	3.4	11.8	31.6
lpg1639	lpg1639	4.25	14.75	39.5
lpg1640	lpg1640	3.6	11.4	31.2
dpp5_2	lpg1641	4.25	14.25	38.75
rtxA_1	lpg1642	4.67	14.33	35.67
thrC	lpg1643	4.4	12.6	29.4
yceI_1	lpg1645	3.2	11.4	31.2
lpg1646	lpg1646	4.67	18.33	51.33
yceI_2	lpg1647	4.25	14.75	40.5
lpg1648	lpg1648	3.75	14.25	39.25
iolE	lpg1649	2.8	10.4	29.2
iolD	lpg1650	3.75	14	38.75
iolC	lpg1651	3.2	11.6	31.4
iolX_2	lpg1652	3.6	11.8	31.4
galP	lpg1653	2.4	8.8	24.6
lpg1654	lpg1654	2.5	9.75	27.75
empA	lpg1655	3.75	14.25	39
dcsG	lpg1656	4	14.75	39.75
lpg1657	lpg1657	4	14.75	39.75
gadC_2	lpg1658	2.83	8.33	21.5
lpg1659	lpg1659	4	15	39.75
legL3	lpg1660	5	18.33	50
lpg1661	lpg1661	3.4	11.6	31.4
lpg1662	lpg1662	3.4	12	32.4
lpg1663	lpg1663	4.33	18.33	51.33
pbpF	lpg1664	3.75	14	38.75
yfhM	lpg1665	3	8.86	23.43
lpg1666	lpg1666	3.8	12	31.6
lpg1667	lpg1667	3.6	11.6	31.6
lpg1668	lpg1668	4.5	13	28.75
glgE	lpg1669	4	11.8	31.8
lpg1670	lpg1670	3.8	10.4	23
lpg1671	lpg1671	3.8	11.8	32
purN	lpg1672	5	15.25	40.25
purD	lpg1673	5	15.25	40
purF	lpg1674	4.4	13	33.4
purC	lpg1675	3.8	11.4	31
purQ	lpg1676	4.25	14.25	38.75
purM	lpg1677	4.5	14.25	38.75
purL	lpg1678	4.5	14.25	38.75
lpg1679	lpg1679	4.2	11.6	31.6
dsbD_2	lpg1680	4.2	11.6	31.4
lpg1681	lpg1681	4.17	10	24.5
actIII	lpg1682	4	10.33	27.17
lpg1687	lpg1687	4.5	14.25	39
lpg1689	lpg1689	4.17	10.5	27
putA	lpg1696	4.2	11.8	31.6
lpg1697	lpg1697	4.75	14.75	39.5
proQ_2	lpg1698	5.5	15	39.75
ubiG	lpg1699	4.4	11.4	30.6
ung	lpg1700	5	14.75	39.5
legC3	lpg1701	4.5	14.5	39.25
lpg1702	lpg1702	6	18.67	50.67
dinB1_2	lpg1703	4.2	11.8	31.6
lexA_2	lpg1704	4.25	14.5	39.25
cpg2	lpg1705	4.4	12	31.8
aruG	lpg1706	5	14.75	39.5
astD	lpg1707	3.33	9.67	26.17
astB	lpg1708	4.5	14.25	39
speE_2	lpg1709	4	11.8	31.8
lpg1710	lpg1710	4.5	14.5	39.5
frr	lpg1711	3	9.5	26.17
pyrH	lpg1712	4.67	18.33	51.33
tsf	lpg1713	4.5	14.75	40.25
rpsB	lpg1714	3.5	11.25	30.25
lpg1715	lpg1715	3.8	11.4	31.6
lpg1716	lpg1716	4.33	18.33	52
lpg1717	lpg1717	3	9.5	28
legAS4	lpg1718	3.5	12	30.5
map_2	lpg1719	3.25	14	39
glnD	lpg1720	3.2	11.6	31.6
tadA	lpg1721	3	12	32.25
guaA	lpg1722	3.67	13.33	35.67
guaB	lpg1723	3	9.83	26.17
minD	lpg1724	4.25	14.5	40.5
fadE_2	lpg1726	3.2	11.4	31.2
lpg1727	lpg1727	2.86	8.71	23.57
lpg1728	lpg1728	5.25	14.75	40.5
ugpC	lpg1729	4.4	12.2	32.8
ugpA	lpg1731	4.75	14.5	40.25
ppsC	lpg1732	4.2	12	32.6
clcA_1	lpg1733	3.5	9.83	26.83
trpE	lpg1734	3.8	11.8	32
gatC	lpg1735	4.5	14.5	39.5
gatA	lpg1736	3.5	10.17	27.5
gatB	lpg1737	3.5	9.17	23.33
lpg1738	lpg1738	6	19.33	52.67
cyaA_4	lpg1739	3.5	9.83	26.33
lpg1740	lpg1740	5	17	46
lpg1741	lpg1741	3.8	11.4	31.2
lpg1742	lpg1742	4.5	14.5	39.5
fis_3	lpg1743	5	14.75	39.75
iscA	lpg1744	5.67	19	52.33
iscU	lpg1745	5.33	19.67	53.33
iscS	lpg1746	4.75	14.5	39.25
trmJ	lpg1747	5	15	40
suhB	lpg1748	5	14.75	39.75
sppA	lpg1749	2.71	8.29	22.43
clpB	lpg1750	3.33	10.17	27.5
lpg1751	lpg1751	4	12	32.2
lpg1752	lpg1752	4	13.75	37.5
mpl	lpg1753	3.6	12	32.4
lpg1754	lpg1754	4	14.25	39.75
lpg1755	lpg1755	3.17	9.5	25.67
fliJ	lpg1756	4.25	14.25	39
fliI	lpg1757	4.75	15	40.25
fliH	lpg1758	4.5	14.75	40
fliG	lpg1759	3.75	14.25	39.5
fliF	lpg1760	4	14	38.75
fliE	lpg1761	3.5	10.17	27
qseF	lpg1762	4.25	14.25	39
zraS_2	lpg1763	3.67	10.33	27.17
rarA	lpg1764	4.5	14.75	40
lolA	lpg1765	4.2	12	32.2
ftsK	lpg1766	6	20	53.67
trxB1	lpg1767	4.5	14.5	36.5
aat	lpg1768	4.25	15.25	40.25
moeZ_2	lpg1769	5	15.75	41
infA	lpg1770	8	30	81
pmbA	lpg1771	4.2	12.8	33
lpg1772	lpg1772	4.25	15.25	40.5
lpg1773	lpg1773	4	12.6	32.8
nrdA	lpg1774	3.67	10.83	27.83
nrdB	lpg1775	4.2	12.6	32.8
lpg1776	lpg1776	4.2	12.2	32.6
lysU	lpg1777	4	12.2	32.6
prfB	lpg1778	3.5	10.5	27.67
lpg1779	lpg1779	4.25	15	40.75
motB_1	lpg1780	4	15.25	41
pomA	lpg1781	4	12.6	33.2
fliA	lpg1782	4.75	15.25	40.5
ylxH	lpg1783	5.67	19.67	53.33
flhF	lpg1784	4.75	15.25	40.75
flhA	lpg1785	4.75	14.75	39.5
flhB_1	lpg1786	4.8	13.2	33.6
fliR	lpg1787	5	13.2	34
fliQ	lpg1788	5	15.5	41.25
fliP	lpg1789	4.8	13	33.6
fliO	lpg1790	7	20.67	55.33
fliN	lpg1791	4.75	15.25	41
fliM	lpg1792	3.67	10.67	28
lpg1793	lpg1793	5.25	15.5	41.25
dprE1	lpg1794	7	20.67	55.67
lpg1795	lpg1795	5.75	16	42.25
recX	lpg1800	4.75	14.25	39
recA	lpg1801	4.8	13	34.6
lpg1803	lpg1803	8	22	57
pncC	lpg1804	5.6	13.8	36.2
mutS	lpg1805	5	12.17	30.5
tamA	lpg1806	5.75	16.5	42.75
tamB	lpg1807	4.43	11	26.29
hemB	lpg1808	5.2	14.6	36
lpg1809	lpg1809	3.67	10.83	28
lpg1810	lpg1810	3.67	10.67	28.33
lysC	lpg1811	5.4	14.2	34.8
addA	lpg1812	5.2	13.6	34
apbC	lpg1813	5.75	16	42.25
lpg1814	lpg1814	4.6	12.8	32.8
oxyR	lpg1815	7	21	54.33
garP_2	lpg1816	4	9.86	25
lpg1817	lpg1817	4.8	13.6	34.8
lpxK	lpg1818	5.67	19.33	52.67
msbA	lpg1819	4.5	11.33	28.5
lpg1820	lpg1820	5.33	11.83	28.5
pyrD	lpg1821	5.4	13.8	34.6
lpg1822	lpg1822	5.2	13.2	34.4
lpg1823	lpg1823	6	13.6	34.2
acdA_1	lpg1824	4.8	12.8	33
thlA	lpg1825	4.8	12.8	33.2
lpg1826	lpg1826	5	15.25	40.25
lpg1827	lpg1827	3.83	10.17	27
paaF	lpg1828	5.5	15	40.25
accA1	lpg1829	4.4	12.6	32.6
liuE	lpg1830	5	13	33.4
acsA_2	lpg1831	6	15.75	40.75
lpg1832	lpg1832	6	16.5	42.25
metN	lpg1833	6	16.25	41
metI	lpg1834	5.25	15	39.5
metQ	lpg1835	4.5	14.25	39
lpg1836	lpg1836	5.5	15.25	40
rsmJ	lpg1837	5.25	15.5	40
gmhB	lpg1838	4.75	14	36.25
glyS	lpg1839	3.43	9	22.86
glyQ	lpg1840	4.5	15	39.75
dsbA_2	lpg1841	6	20.33	53
uvrD	lpg1842	3.2	10.8	28
pip	lpg1843	4	12.2	31.6
dtd	lpg1844	3.6	11.8	31.4
mlaA	lpg1845	3.33	9.83	26.17
gshB	lpg1846	4.2	12	31.6
lpg1847	lpg1847	5	14	35.25
lpg1848	lpg1848	4.75	15.25	39.75
lpg1849	lpg1849	4.25	15	39.75
moeZ_3	lpg1850	4.5	15.25	40
lpg1851	lpg1851	4.2	12.6	32.2
pafA	lpg1852	4.2	12	28.8
udk_3	lpg1853	5.25	15.75	40.5
fabI	lpg1854	4.5	15	40.25
ppiD	lpg1855	5	16	40.5
hupB	lpg1858	4.25	14.5	39.5
lon	lpg1859	4.6	12.8	32.2
clpX	lpg1860	5	15	39.25
clpP	lpg1861	5.5	16	40.5
tig	lpg1862	5.25	15.5	40
xerC_2	lpg1867	4.75	15.25	40
yheS_2	lpg1868	6	19.67	52.67
rnc	lpg1869	4.25	14.5	39.25
lpg1870	lpg1870	5	15.75	40.5
lepB	lpg1871	5.25	15.25	40
lepA	lpg1872	6	20	53
mltB_1	lpg1873	6	20	53
lpg1874	lpg1874	4.25	14.75	39.5
yghD	lpg1875	5	15.25	41.25
lpg1876	lpg1876	5.25	15.5	40.25
dgt	lpg1877	4	12.2	32
lpg1881	lpg1881	4.5	14.5	39.25
gloA	lpg1882	5	15.5	40.75
lpg1883	lpg1883	4.2	12.2	32.6
smc_1	lpg1884	5	16.33	41.67
lpg1885	lpg1885	5.67	20	54
acyP	lpg1886	5.67	19.67	52.33
lpg1887	lpg1887	3.6	11.6	32.2
clsB	lpg1888	4	12	30.8
legLC8	lpg1890	3.8	12	32.4
lpg1891	lpg1891	5	19	51.67
lpg1892	lpg1892	5.67	19.67	54.33
lgoT	lpg1893	3.4	12	32.2
clcA_2	lpg1894	3	9.6	24.8
lpg1895	lpg1895	3	11.4	31.6
ychJ	lpg1896	4	14.5	39
kefC	lpg1897	4.33	15.33	41.33
lpg1899	lpg1899	5	23	66
tgpA	lpg1900	3	10.2	28.2
roxA	lpg1901	3.75	14	38.75
lpg1902	lpg1902	3.4	11.6	31.4
lpg1903	lpg1903	3.2	10.4	27.8
lpg1904	lpg1904	4.75	14.75	40.5
lpg1905	lpg1905	3.4	11.2	31
epmC	lpg1906	7.5	28	77.5
lpg1907	lpg1907	3.2	10.8	28.4
gstB	lpg1908	5.25	14.5	36
lpg1909	lpg1909	4.25	14.75	39.75
lpg1910	lpg1910	3.2	11.2	31
gltX	lpg1911	4.2	12.2	32.2
barA	lpg1912	5	14.75	38.5
pfp	lpg1913	4.75	15.75	41.75
pilE1_1	lpg1914	5	15.67	44
pilE1_2	lpg1915	4	10	27
bolA	lpg1916	4.5	13.75	37
gadC_4	lpg1917	4	13.25	35.75
celC	lpg1918	4	12.4	33
kdsB	lpg1919	5.25	15.75	40.75
tsaB	lpg1921	5	19	52.33
lpg1922	lpg1922	4	12.2	32.2
lpg1923	lpg1923	5	18.33	51.33
lpg1924	lpg1924	4	11.8	31.6
lpg1925	lpg1925	4.2	12.6	32.4
lpg1926	lpg1926	4.2	12.4	32.8
lpg1927	lpg1927	4	11.8	31.8
psuG	lpg1928	6	20	53.33
lpg1930	lpg1930	1.8	6.4	16.2
lpg1931	lpg1931	3.25	10.5	25.5
lpg1933	lpg1933	4.67	17	45.67
hipB	lpg1935	3.25	11.75	31.25
fkbM	lpg1936	3.5	14	38.5
lpg1937	lpg1937	3.4	11.8	31.4
lpg1938	lpg1938	3.6	11.8	31.6
pksJ_1	lpg1939	2.25	7.5	21
mmgB	lpg1942	4.25	14.75	39.75
lpg1944	lpg1944	2.6	8.4	20.6
lpg1945	lpg1945	3.4	10.4	28.6
lpg1949	lpg1949	3.4	11.6	31.2
legC4	lpg1953	2.71	8.29	22
lpg1954	lpg1954	3.8	11.4	31.4
lpg1955	lpg1955	3.17	9.67	26.67
lpg1961	lpg1961	2.5	6.67	17.33
cypB	lpg1962	5	18.33	51.33
yxaF	lpg1967	3	9.67	27.67
ohrB	lpg1971	3.5	11.25	30.25
lpg1972	lpg1972	3	9.8	27
lpg1973	lpg1973	4.25	14.5	39.25
lpg1974	lpg1974	4	12	34
lpg1979	lpg1979	2.83	9.33	26
lpg1982	lpg1982	3	8.67	22.83
lpg1983	lpg1983	3.5	10.5	29.25
hyuE	lpg1984	3.8	11	29.4
sixA	lpg1987	4	11.8	31.6
lpg1992	lpg1992	6.5	27.5	76.5
lpg1993	lpg1993	3.75	14	38.5
lpg1995	lpg1995	3.4	11.8	32
lpg1996	lpg1996	4	12	32
lpg1997	lpg1997	4.75	15.25	39
hisC_2	lpg1998	4.75	15	40
lpg1999	lpg1999	3.5	10	26.75
secF	lpg2000	5.33	19	52
secD	lpg2001	3.8	12	32
yajC	lpg2002	8	28.5	78.5
tgt_1	lpg2003	3.2	8.6	22.2
queA	lpg2004	3.5	10	26.67
lpg2005	lpg2005	4.67	18.33	51.33
lpg2007	lpg2007	5.25	15.5	40.75
yabJ	lpg2008	6	20	53.67
spoT	lpg2009	3.4	11.4	31.2
gmk	lpg2010	4.75	14.75	39.5
lpg2011	lpg2011	6	19.33	52.33
rph	lpg2012	4.75	14.5	39.25
pilT_1	lpg2013	3.4	11.4	31.2
proC	lpg2015	3.8	11.8	31.8
lpg2016	lpg2016	3.8	11.2	29.8
lpg2017	lpg2017	4	11.8	31.8
lpg2018	lpg2018	5.67	19.33	53
bprV	lpg2019	4.2	11.8	30.4
oruR	lpg2020	3.83	9.83	25.33
ahcY_1	lpg2021	4.17	10.17	26.83
metK	lpg2022	4.4	12.4	32.6
carA	lpg2023	4.75	14.25	39
dnaJ	lpg2024	5.33	18.67	51.67
dnaK	lpg2025	3.4	11.6	31.4
grpE	lpg2026	3	10	26.5
aroH	lpg2027	3.8	11.8	31.8
hemE	lpg2028	4.75	15	39.5
folB	lpg2029	4.5	14.25	39
ftsN	lpg2030	4.25	14.5	39
argS	lpg2031	4	10.67	27.5
tqsA	lpg2032	4.75	15.25	39.75
recG	lpg2033	2.83	9.5	23.33
fieF	lpg2034	4	12.6	32.8
lpg2035	lpg2035	4.5	14.75	39
yceF	lpg2036	4.5	15.25	39.75
eno	lpg2037	3.4	11.2	30.8
ftsB	lpg2038	4	12.2	32.4
lpg2039	lpg2039	4.75	15	40.75
lpg2040	lpg2040	4	12	31.8
queE	lpg2041	3.8	12	31.6
bamD_2	lpg2042	3.75	14.25	39
pal	lpg2043	4.25	15.25	41
lpg2044	lpg2044	3.4	11.8	32.2
lpg2045	lpg2045	3.6	12	32
mlaF_2	lpg2046	5.67	19	51.67
mlaE_2	lpg2047	4	12.2	32.2
lpg2048	lpg2048	4.25	15	40
lpg2049	lpg2049	4.33	16.67	47
lpg2050	lpg2050	5.33	19	51.67
fni	lpg2051	7	27.5	76.5
mvaA	lpg2052	5	18.67	51.33
lpg2053	lpg2053	4.5	15	39.75
cspG_1	lpg2121	3.5	12.5	35.75
dbpA	lpg2122	4	14.25	38.75
lpg2123	lpg2123	5	17.67	46.33
lpg2125	lpg2125	2	8	21.2
lpg2127	lpg2127	4	14.75	39.25
czcA_3	lpg2134	5	19.33	53
czcB_3	lpg2135	4.5	15	38
pcpR_1	lpg2138	3.33	10.5	27.33
ytcD	lpg2140	4	14.5	39.5
fabL_2	lpg2141	3.5	13.5	36.75
lpg2142	lpg2142	2.5	8.5	22.75
lpg2143	lpg2143	4.67	18.67	51.67
legAU13	lpg2144	3	10.25	28
mprA	lpg2145	3.6	12.2	32
tmoS	lpg2146	3	9.33	24.33
lpg2147	lpg2147	4	13.75	38
lpg2148	lpg2148	3.17	10	26.83
lpg2149	lpg2149	3	11.75	34.75
lpg2150	lpg2150	3	10.4	28
aadK	lpg2151	3.6	11.6	31.8
atm1	lpg2152	3.75	14.75	40
lpg2153	lpg2153	4.8	14.4	33.4
lpg2154	lpg2154	3.6	12.2	31.8
lpg2160	lpg2160	3.75	13.75	34
lpg2162	lpg2162	4.25	15	39.75
lpg2164	lpg2164	5	15	39.5
lpg2165	lpg2165	4.75	14.75	39.25
lpg2166	lpg2166	3.75	14.25	39.5
niaR	lpg2167	4.25	15	39.75
ehpR	lpg2169	5.67	19.33	52
lpg2170	lpg2170	3.6	12	32
legS2	lpg2176	2.67	8.17	20.67
bepE_2	lpg2178	3	9.4	22.2
tycC_2	lpg2179	2.67	8.33	21.33
arcB_2	lpg2181	4.67	16	42.67
tam_2	lpg2182	4.5	15.25	40.25
lpg2183	lpg2183	5	15.75	40.5
lpg2187	lpg2187	3	10	26.33
alx	lpg2189	4	13.25	35.5
ibpA	lpg2191	3.2	11.6	32.2
cynT	lpg2194	3.5	13.5	38.25
lpg2197	lpg2197	4.25	15.25	40.75
dtpA_4	lpg2198	4.33	18	51
rtcB	lpg2201	3.75	14.25	39.25
lpg2202	lpg2202	3.75	14.25	39.25
patA_2	lpg2204	4.67	18.67	51.67
lpg2205	lpg2205	3	11	29
lpg2206	lpg2206	3.2	9.4	26.4
lpg2207	lpg2207	4.75	15	40.75
lpg2208	lpg2208	4	14.5	39.25
lppC_2	lpg2209	4.5	14.75	39.75
lpg2210	lpg2210	4	14.25	39.25
lpg2211	lpg2211	5.67	19.67	52.67
lpg2213	lpg2213	4.5	14.5	39.5
lpg2214	lpg2214	2.67	11.33	34
legA2	lpg2215	2.8	9.2	26
lpg2216	lpg2216	3	11	28.8
chiA	lpg2217	3.4	10.8	28.2
antA	lpg2218	3.5	14	38.75
lpg2219	lpg2219	4.33	16	41.67
lpg2220	lpg2220	2	6	16.5
lpg2221	lpg2221	5	18.67	52
esiB_4	lpg2222	3.5	13.75	39.25
lpg2223	lpg2223	2.75	11	30
lpg2225	lpg2225	3.4	11.6	32
pccB	lpg2227	3.75	14	38.5
lpg2229	lpg2229	2.67	9.83	26.83
menE	lpg2230	3.6	12.2	32.6
fabG_2	lpg2231	3.4	12	32
fabH_3	lpg2232	4.25	15	40
acpP_2	lpg2233	4	14	38.75
bcr_2	lpg2234	3.6	12	32
norB	lpg2236	4.5	15	39.75
atm1_2	lpg2237	3	8.83	23.5
lpg2238	lpg2238	5.5	15	40.25
lpg2240	lpg2240	4.4	13.2	35
ribA	lpg2241	4	12.2	32.6
lpg2242	lpg2242	4.8	13.2	34.4
upp	lpg2243	6.5	27	76.5
dctA2	lpg2245	4.5	15	40
lpg2246	lpg2246	3.67	15.33	42
lpg2247	lpg2247	4.8	13.2	33.6
lpg2248	lpg2248	4.4	13.2	33.4
ipuF	lpg2249	8	29.5	80.5
dhaT	lpg2250	5	15.25	40.25
gabD1	lpg2251	5.25	15.5	40.5
ipuC	lpg2252	5	13	33.8
lpg2253	lpg2253	4	12.6	33.2
lpg2254	lpg2254	4	12.6	32.6
lpg2255	lpg2255	5	15.5	41.25
lpg2256	lpg2256	4.2	12.8	33.4
lpg2258	lpg2258	5.25	15.5	41.75
osmY	lpg2259	4.25	15	40.75
phbC_4	lpg2260	5	19.33	53.67
pta	lpg2261	4.4	12.8	33.6
ackA	lpg2262	4	12.4	33.2
cbpA	lpg2263	5.67	19.67	53.33
cbpM	lpg2264	3.8	12.2	33.2
lpg2265	lpg2265	3.8	12.8	33.4
lpg2266	lpg2266	3.75	14.25	38.5
dadD	lpg2267	3.8	12.4	32.8
lpg2268	lpg2268	4.25	15	40.25
addB	lpg2269	3.6	12.2	32.6
lpg2270	lpg2270	4.5	15.25	41
lpg2271	lpg2271	6	20.33	54.33
lpg2272	lpg2272	4.75	15.5	41
ugpB	lpg2273	3.8	12.2	31.8
ugpQ	lpg2274	3.6	12.4	32.8
lpg2275	lpg2275	5.33	19.67	53.67
ldh	lpg2276	3.6	12.2	32.6
lpg2277	lpg2277	4	14.5	40
lly	lpg2278	6.5	28	78
lpg2279	lpg2279	4.67	19.33	53.33
lpg2281	lpg2281	4	15	40.75
lolD_2	lpg2284	3.4	12	32.6
lolE	lpg2285	3.75	14.5	39.25
pgsA	lpg2293	3.6	12.2	32.8
rluC	lpg2295	3.75	14.5	39.25
smc_2	lpg2298	3.4	11.8	32.2
rapA_2	lpg2299	3.67	10.33	27.5
legA3	lpg2300	3.6	11.2	29
smrA_1	lpg2301	5	19	52.33
asd2	lpg2302	4.25	15	41.25
aroC	lpg2303	4	12.2	33.2
prmB	lpg2304	3.6	12	32.8
smrA_2	lpg2305	3.4	11	29.6
glpE_1	lpg2306	5	19	53.33
grxC	lpg2307	5	19	53
secB	lpg2308	5.33	19.33	53.67
gpsA	lpg2309	3.2	11.8	31.8
lpg2311	lpg2311	3.17	10.17	27.83
lpg2312	lpg2312	4.25	14.75	40.25
lpg2313	lpg2313	4	14.5	39.25
dapA	lpg2314	3.5	10.67	28.17
lpg2315	lpg2315	3.75	14.5	40.25
bdhA	lpg2316	3.5	14.25	39.25
lpg2317	lpg2317	4.67	19	52.33
motA	lpg2318	4	14.75	40.5
motB_2	lpg2319	3.4	12.2	32.8
lpg2320	lpg2320	5.67	20.33	54.33
sdaC	lpg2321	3.2	11.4	31.2
legA5	lpg2322	6.5	27.5	77
pilT_2	lpg2323	3.75	14.5	40.25
lpg2324	lpg2324	3.8	12.2	33.4
lpg2325	lpg2325	6	20	54.67
radA	lpg2326	4.67	18.67	52
lpg2328	lpg2328	4	15	40.67
xseB	lpg2329	5.33	19.33	54
ispA	lpg2330	3.8	12.2	32.8
bioC_1	lpg2331	4.25	14.25	39.25
lpg2332	lpg2332	4.2	12.8	33.6
rseP_2	lpg2333	3.83	11.17	28.5
lpg2334	lpg2334	5	16	42
hemA	lpg2335	4.25	15	40.75
prfA_2	lpg2336	5.33	19.33	52.33
prmC	lpg2337	5.33	19.67	53.33
dksA	lpg2338	5.33	19.67	53.67
waaA	lpg2340	4.5	15	40.5
djlA	lpg2341	4.5	15	40.5
lpg2342	lpg2342	4	12.6	32.8
sseJ	lpg2343	3.75	12.75	33.75
lpg2344	lpg2344	6	20	54.33
deaD	lpg2345	3.67	10.5	27.33
dagK	lpg2346	5.67	19.67	53
fadH	lpg2347	4.4	13	33.4
sodC	lpg2348	4.5	15	40
ahpD	lpg2349	4	14.25	39
lpg2350	lpg2350	4.5	15.5	41
lpg2351	lpg2351	3.75	14.5	39.75
mdh	lpg2352	4.25	15.25	40.5
nudE	lpg2353	4	15	40.25
hemN	lpg2354	4	14.5	39.75
aam	lpg2355	3.17	10.5	27.5
plsY	lpg2356	3.75	14	39.25
tsaD	lpg2357	3.6	11.8	32.2
rpsU	lpg2358	5	18.67	51.67
lpg2359	lpg2359	5	18.67	51.67
dnaG	lpg2360	5	15	39.25
rpoD	lpg2361	3	9.83	26.5
hipA_3	lpg2370	2.5	8	22.25
lpg2374	lpg2374	3.25	12	34
lpg2375	lpg2375	2.8	7.4	20
leuO	lpg2376	3.4	9.6	24.8
hipB_2	lpg2377	3.67	13.33	39
hipA_2	lpg2378	4.33	13.33	35.67
kup_3	lpg2384	3.25	9.75	23.75
pla	lpg2387	4.6	12.4	32.6
katG1	lpg2389	3.8	9.4	22.6
legL6	lpg2392	3.6	10.4	27
lpg2393	lpg2393	4.5	15.5	40.75
lpg2395	lpg2395	4	10.67	27.33
lpg2397	lpg2397	3.75	12.75	35.75
aacA4	lpg2398	4.33	16.67	47
pcpR_2	lpg2402	5.25	16	41
lpg2403	lpg2403	3.5	10.67	27.33
lpg2404	lpg2404	3.8	12.2	32.4
lpg2406	lpg2406	5.33	18.33	48
lpg2407	lpg2407	3.4	10.4	29
lpg2408	lpg2408	4	12.2	32.4
lpg2409	lpg2409	3.25	9.5	24.75
lpg2411	lpg2411	5	15.25	39.75
lpg2413	lpg2413	5.33	19	52.33
lpg2415	lpg2415	4.67	16.33	41.67
lpg2417	lpg2417	3.25	11.75	30.5
lpg2420	lpg2420	3.2	9.8	25
lpg2423	lpg2423	4.5	11.5	26.25
lpg2424	lpg2424	4.4	12.8	33.2
madC	lpg2427	4	12	31.6
madD	lpg2428	4	12	31.6
phoA	lpg2432	4	14.5	39.5
lpg2433	lpg2433	4	14.25	38.75
lpg2434	lpg2434	5	19	51.67
bcr_3	lpg2438	4.8	12.6	32.8
lpg2439	lpg2439	3.83	10.83	27.67
yqjG	lpg2440	5.25	15	39.75
lpg2441	lpg2441	5.25	15.5	40.75
lpg2442	lpg2442	5.25	15.75	41.25
lpg2443	lpg2443	4.6	12.8	33.2
lpg2444	lpg2444	6	20.33	54.33
lpg2446	lpg2446	6	20.33	54
ddpX	lpg2449	6	19.67	50.33
lpg2450	lpg2450	7.5	29	79.5
nat	lpg2451	4.6	13	33.8
lpg2453	lpg2453	6	16.75	42.5
lpg2454	lpg2454	7	20.33	53.67
legA15	lpg2456	5	14.75	36.75
rcp1	lpg2457	5.33	20	53
cph1	lpg2458	3.17	9.5	24.17
lpg2459	lpg2459	7	21.67	56
lpg2460	lpg2460	6.5	17	43.5
lpg2461	lpg2461	6	16.25	42.25
lpg2462	lpg2462	3.4	9.6	26.2
lpg2463	lpg2463	6.33	20	53.33
sidD	lpg2465	3.5	9.75	24.5
vhtD	lpg2466	3.25	9.25	25.25
hoxH	lpg2467	3.6	10.2	26.6
hoxY	lpg2468	4.25	14.75	39.75
asrB	lpg2469	4.4	12.8	33.4
asrA	lpg2470	6	20	54.33
hypE	lpg2471	2.75	9	24.75
hypD	lpg2472	6	20	53.67
hypC	lpg2473	6.67	19.67	50.67
hypF	lpg2474	4.4	13.6	33.2
hypB	lpg2475	5.17	11.83	28.67
hypA	lpg2476	5.33	12.17	28.83
nixA	lpg2477	3.6	12	33
lpg2479	lpg2479	4.5	14.25	37.5
chbG	lpg2480	4.25	14.25	38.25
eamA	lpg2481	3.6	11.2	29.2
lpg2482	lpg2482	4	12.6	33
lpg2483	lpg2483	5.5	16	41.5
rdgB	lpg2484	5	16	41.25
yrrB	lpg2485	4	12.6	32.4
algC	lpg2486	4.25	15	40.5
dut	lpg2487	4.5	15.25	40.75
lpg2489	lpg2489	4	12.6	32.6
ytlP	lpg2491	4.5	12.5	35
adhA	lpg2492	3.33	10	26.67
lpg2493	lpg2493	5.25	15	40.5
kynB	lpg2494	3.67	10.33	27.17
trmL	lpg2496	4.17	10.67	27.33
lpg2497	lpg2497	5.75	15.25	40.75
fas6	lpg2499	4.25	14.5	37
mtcA2_2	lpg2500	4.5	14.75	40
mdtL	lpg2501	4.67	17.67	48.67
lpg2502	lpg2502	3.6	10.4	25.2
lpg2505	lpg2505	3.25	9	22.25
cqsS_1	lpg2506	3.2	9.2	21
lpg2507	lpg2507	5.33	19.33	53.33
lpg2509	lpg2509	4.6	12.6	33
sidC	lpg2511	2.67	7	16.83
bepE_3	lpg2512	4.25	14.5	39.5
bepF_2	lpg2513	5	19	52.33
oprM_3	lpg2514	2.6	8	20.2
lpg2515	lpg2515	4	14.5	39.5
lpg2516	lpg2516	5	19	52.33
lrp_2	lpg2517	4	14.5	39.75
lpg2518	lpg2518	5.67	19.67	53.33
lpg2520	lpg2520	5.33	19	52.33
lpg2521	lpg2521	4.5	14.75	39.75
lpg2522	lpg2522	4.5	14.75	38.25
lpg2524	lpg2524	2.5	9.25	24.75
lpg2526	lpg2526	3.6	12	32.6
lpg2527	lpg2527	4.25	14.75	40
lpg2528	lpg2528	3.4	11.6	32.2
lpg2529	lpg2529	2.4	9.2	23.2
pheA_1	lpg2531	3	9.8	28.4
aspC	lpg2532	4.2	12.6	33.4
tehB	lpg2533	3.33	10	27.33
nsrR	lpg2534	5	15.25	41.5
lpg2537	lpg2537	5.67	19.67	55.33
lpg2538	lpg2538	3.29	9.14	25.14
lpg2539	lpg2539	4	12.8	34.8
mscL	lpg2540	4.5	14.75	40
lpg2541	lpg2541	3.75	11.5	29.75
lpg2543	lpg2543	5	19	53.33
mltA_2	lpg2544	3.2	10	27.4
lpg2545	lpg2545	4.75	15	41.5
csaA	lpg2547	3.8	12	32.2
lpg2548	lpg2548	3.8	10.8	28.6
uhpC	lpg2553	5.33	19	52.33
lpg2554	lpg2554	5.25	15.75	41.25
lpg2555	lpg2555	3.75	14.5	40
rcsA	lpg2557	4.2	12.2	32.6
lpg2576	lpg2576	3	8.5	23.83
lpg2578	lpg2578	8	28.5	78.5
lpg2579	lpg2579	4	13.75	38.5
acdA_2	lpg2580	7.5	28.5	80
pdhB_2	lpg2581	3.75	12	34
lpg2582	lpg2582	4.25	14.25	39
flhB_2	lpg2583	5	19	52
sidF	lpg2584	3.2	11	29.6
vanX	lpg2585	2.83	8.67	22.33
lpg2586	lpg2586	3.6	10.4	26
dacB	lpg2589	3.33	10.17	26.83
parB_1	lpg2590	5	15.25	40.25
lpg2591	lpg2591	4.25	14.25	39.5
lpg2592	lpg2592	2.83	8.67	22.67
rsmB	lpg2593	4.2	12.2	32.2
fmt	lpg2594	4.2	12.6	32.8
def_3	lpg2595	5.33	19.33	52
lpg2596	lpg2596	3.8	10.8	26.6
lpg2597	lpg2597	4.4	12.4	32.6
smg	lpg2598	3.8	12.2	32.4
topA	lpg2599	4.5	14.75	39.75
oatA_2	lpg2600	3.8	12.4	31.4
lpg2601	lpg2601	6.5	27.5	77
lpg2602	lpg2602	7	20	53.67
drrA_4	lpg2603	3.4	12	31.6
rtxA	lpg2604	4	14.75	39.75
lpg2605	lpg2605	5	19.33	51.33
egtC_1	lpg2606	4	14.25	39.25
pepO	lpg2607	5	19.33	52.67
lpxC	lpg2608	3.2	11.4	31.4
ftsZ	lpg2609	4.75	15.25	40.75
ftsA_2	lpg2610	4.2	12.6	32.8
ftsQ	lpg2611	4.5	15	40
ddlA	lpg2612	4	12.2	32.2
murB	lpg2613	4	14.75	39.75
murC	lpg2614	5.33	19.33	52.67
ftsW	lpg2615	5	15	40
murD	lpg2616	5.25	15	40
mraY	lpg2617	3.6	11.8	31.6
murF	lpg2618	4.5	15	39.75
zipA	lpg2619	6	20	53
smc_4	lpg2620	3.2	11	30.2
lpg2621	lpg2621	4.25	14.25	39
lpg2622	lpg2622	3.75	14	38.75
lpg2623	lpg2623	6	19.67	54
greA	lpg2624	4	14.5	40.25
carB	lpg2625	3.8	11.8	31.8
lpg2626	lpg2626	8	28	77.5
lpg2627	lpg2627	3.6	11.4	31.2
lpg2628	lpg2628	4.75	14.5	39.25
lptG	lpg2629	4	14	38.75
lptF	lpg2630	3.4	11.8	31.8
pepA_1	lpg2631	2.5	8.67	23.67
holC	lpg2632	5	15.5	41.5
lpg2633	lpg2633	3.2	11.6	31.8
pepA_2	lpg2634	5.33	19	52.33
murJ_2	lpg2635	4.25	13	35
rpsT	lpg2636	6	19.33	52.67
lpg2637	lpg2637	4.5	14.25	39.25
lpg2638	lpg2638	5.25	15.5	42
esiB_5	lpg2639	4	12	33
enhB	lpg2640	3.83	9.67	25.67
lpg2643	lpg2643	4.75	15	39.75
sclB	lpg2644	2.6	6.9	17.6
uvrC	lpg2645	3.67	10.5	27.5
uvrY	lpg2646	4.75	14.5	39.25
phhA	lpg2647	5.33	19	52
yfaY	lpg2648	5.25	15.25	40
obg	lpg2649	5.25	15.5	40.75
rpmA	lpg2650	4.67	18.33	51
rplU	lpg2651	4.2	11.6	31.4
rplY	lpg2652	7	20.33	54.33
pth	lpg2653	5.33	19.33	53
ychF	lpg2654	4.2	12.2	32.6
lpg2655	lpg2655	4.75	15.75	41
ispB	lpg2656	5	15.25	40.25
feoB	lpg2657	4	12.2	32.8
feoA	lpg2658	12	54	153
zapE	lpg2659	4	12	32
lpg2660	lpg2660	4.5	15.25	41
panB	lpg2661	5.33	18.67	51.67
panC	lpg2662	4.25	14.25	39.25
lpg2663	lpg2663	4	14.5	39.5
cfiB	lpg2664	3	9.67	26.33
lpg2665	lpg2665	3.75	14.5	40
lpg2666	lpg2666	4.5	14.75	40.25
rpoH	lpg2667	4.5	15.25	42
ftsX	lpg2668	4	12.8	34.2
ftsE	lpg2669	4.75	15.5	41
ftsY	lpg2670	4.25	14.25	38.75
lpg2671	lpg2671	3.8	12.4	33.2
lpg2672	lpg2672	4.75	15.25	40.5
rsmD	lpg2673	3.6	11.8	31.6
dotD	lpg2674	4	12.2	32.4
dotC	lpg2675	6	19.67	53
pilT_3	lpg2676	3.83	10.67	27.33
menG_3	lpg2678	3.2	11.4	31.2
lpg2679	lpg2679	5.33	19.33	52.67
[truncated: 275 more rows]
