# Supplementary material for: Population analysis of Legionella pneumophila reveals a basis for resistance to complement-mediated killing
Source: Nat Commun. 2021 Dec 9;12:7165. doi: 10.1038/s41467-021-27478-z (PMC8660822; doi:10.1038/s41467-021-27478-z)
Supplement: Supplementary file 7 — Source Data [file 41467_2021_27478_MOESM7_ESM.xlsx]

## Sheet: Figure1
((GCA_000953935:0.05413,(4830-15-8700432:0.05760,((4006-90-26136:0.01762,(4368-97-4663:0.00003,4407-98-5733:0.00000):0.00268[1.000]):0.06840[1.000],((((4439-99-6622:0.02046,(((4344-96-1478:0.03816,((GCA_001582405:0.03894,GCA_001582385:0.04051):0.01585[1.000],4813-13-7019:0.02286):0.01004[1.000]):0.02042[1.000],(((4471-0-5679:0.00019,GCA_000092545:0.00386):0.01433[1.000],((((GCA_900070165:0.0,GCA_…
Isolate ID	Colour	Outbreak Code
GCA_000823325	#00CC00	EDI-12
GCA_000823345	#00CC00	EDI-12
GCA_000823365	#00CC00	EDI-12
GCA_000823385	#00CC00	EDI-12
GCA_000823405	#00CC00	EDI-12
GCA_000823445	#00CC00	EDI-12
GCA_000823465	#00CC00	EDI-12
GCA_000823505	#00CC00	EDI-12
GCA_000823525	#00CC00	EDI-12
GCA_000823545	#00CC00	EDI-12
GCA_000823565	#00CC00	EDI-12
GCA_000823585	#00CC00	EDI-12
GCA_000823605	#00CC00	EDI-12
GCA_000823625	#00CC00	EDI-12
GCA_000823665	#00CC00	EDI-12
GCA_000823685	#00CC00	EDI-12
GCA_000823705	#00CC00	EDI-12
GCA_000823725	#00CC00	EDI-12
GCA_000823745	#00CC00	EDI-12
GCA_000823765	#00CC00	EDI-12
GCA_000823785	#00CC00	EDI-12
3640-11-2875	#FF8000	DUN-11
3955-85-46772	#66B2FF	GLA-85
3956-85-46793	#66B2FF	GLA-85
3957-85-46794	#66B2FF	GLA-85
3959-85-47916	#66B2FF	GLA-85
3962-85-50091	#66B2FF	GLA-85
4321-94-2676	#99FF99	EDI-94
4325-94-51422	#99FF99	EDI-94
4326-94-51579	#99FF99	EDI-94
4327-94-51727	#99FF99	EDI-94
4785-11-2875	#FF8000	DUN-11
Clinical & Environmental annotation can be found in Supplementary Data 1.

## Sheet: Figure2
SNP	BP	minLOG10(P)	log10(p)	r^2
26	.	850721..850753	7.19723	1
26	.	850615..850688	6.92812	1
26	.	850720..850753	6.73283	1
26	.	850615..850703	6.47237	1
26	.	850721..850756	6.29328	1
26	.	850617..850716	5.77728	1
26	.	850618..850717	5.77728	1
26	.	850619..850718	5.77728	1
26	.	850616..850715	5.77728	1
26	.	850615..850714	5.77728	1
26	.	850720..850758	5.77728	1
26	.	851565..851614	5.40012	1
26	.	848707..848756	5.40012	1
26	.	853314..853344	5.28819	1
26	.	851754..851842	5.26201	1
26	.	848896..848984	5.26201	1
26	.	853241..853340	5.25104	1
26	.	853232..853331	5.25104	1
26	.	853234..853333	5.25104	1
26	.	853238..853337	5.25104	1
26	.	853237..853336	5.25104	1
26	.	853242..853341	5.25104	1
26	.	853235..853334	5.25104	1
26	.	853244..853343	5.25104	1
26	.	853233..853332	5.25104	1
26	.	853243..853342	5.25104	1
26	.	853229..853328	5.25104	1
26	.	853228..853327	5.25104	1
26	.	853245..853344	5.25104	1
26	.	853236..853335	5.25104	1
26	.	853230..853329	5.25104	1
26	.	853240..853339	5.25104	1
26	.	853231..853330	5.25104	1
26	.	853239..853338	5.25104	1
26	.	851565..851620	5.21753	1
26	.	848707..848762	5.21753	1
26	.	853266..853344	5.02182	1
26	.	848817..848894	4.9914	1
26	.	851675..851752	4.9914	1
26	.	851754..851797	4.90658	1
26	.	848896..848939	4.90658	1
26	.	833186..833249	4.88606	1
26	.	851675..851734	4.6517	1
26	.	848817..848876	4.6517	1
26	.	833187..833249	4.59007	1
26	.	833186..833235	4.55596	1
26	.	833186..833241	4.55596	1
26	.	848817..848868	4.5544	1
26	.	851675..851726	4.5544	1
26	.	838011..838040	4.5376	1
26	.	853036..853127	4.38195	1
26	.	833186..833229	4.3536	1
26	.	833209..833249	4.3019	1
26	.	833208..833249	4.3019	1
26	.	833301..833335	4.27246	1
26	.	833187..833235	4.26761	1
26	.	833187..833241	4.26761	1
26	.	847300..847342	4.25337	1
26	.	829907..829939	4.23136	1
26	.	854855..854922	4.19654	1
26	.	854855..854925	4.1798	1
26	.	853036..853083	4.17522	1
26	.	853099..853128	4.13371	1
26	.	845425..845492	4.11691	1
26	.	846870..846920	4.10735	1
26	.	832125..832192	4.10458	1
26	.	833211..833249	4.10018	1
26	.	853709..853758	4.09366	1
26	.	845164..845195	4.07779	1
26	.	833187..833229	4.07007	1
26	.	833290..833335	4.07007	1
26	.	847221..847253	4.06098	1
26	.	845034..845108	4.06048	1
26	.	853817..853878	4.04576	1
26	.	829733..829764	4.04528	1
26	.	833305..833335	4.04335	1
26	.	833251..833288	4.04335	1
26	.	833209..833241	3.9914	1
26	.	829882..829939	3.9914	1
26	.	833208..833241	3.9914	1
26	.	853964..854010	3.98716	1
26	.	847255..847298	3.97062	1
26	.	833213..833249	3.93181	1
26	.	853045..853144	3.92445	1
26	.	853052..853151	3.92445	1
26	.	853048..853147	3.92445	1
26	.	853044..853143	3.92445	1
26	.	853053..853152	3.92445	1
26	.	853036..853135	3.92445	1
26	.	853051..853150	3.92445	1
26	.	853040..853139	3.92445	1
26	.	853049..853148	3.92445	1
26	.	853046..853145	3.92445	1
26	.	853042..853141	3.92445	1
26	.	853043..853142	3.92445	1
26	.	853037..853136	3.92445	1
26	.	853038..853137	3.92445	1
26	.	853050..853149	3.92445	1
26	.	853041..853140	3.92445	1
26	.	853039..853138	3.92445	1
26	.	853047..853146	3.92445	1
26	.	844729..844792	3.92082	1
26	.	854823..854922	3.90309	1
26	.	854819..854918	3.90309	1
26	.	854816..854915	3.90309	1
26	.	854820..854919	3.90309	1
26	.	854817..854916	3.90309	1
26	.	854815..854914	3.90309	1
26	.	854818..854917	3.90309	1
26	.	854821..854920	3.90309	1
26	.	854822..854921	3.90309	1
26	.	853720..853758	3.89963	1
26	.	844265..844364	3.89963	1
26	.	844253..844352	3.89963	1
26	.	844255..844354	3.89963	1
26	.	844266..844365	3.89963	1
26	.	844252..844351	3.89963	1
26	.	844259..844358	3.89963	1
26	.	844257..844356	3.89963	1
26	.	844262..844361	3.89963	1
26	.	844254..844353	3.89963	1
26	.	844267..844366	3.89963	1
26	.	844258..844357	3.89963	1
26	.	844263..844362	3.89963	1
26	.	844256..844355	3.89963	1
26	.	844261..844360	3.89963	1
26	.	844260..844359	3.89963	1
26	.	844938..845002	3.89963	1
26	.	844264..844363	3.89963	1
26	.	838904..838961	3.88606	1
26	.	854824..854923	3.87943	1
26	.	854825..854924	3.87943	1
26	.	854826..854925	3.87943	1
26	.	833291..833321	3.87615	1
26	.	846870..846915	3.8729	1
26	.	853399..853434	3.83268	1
26	.	843501..843547	3.82102	1
26	.	838963..839010	3.82102	1
26	.	853709..853756	3.82102	1
26	.	845165..845195	3.81531	1
26	.	853805..853878	3.7986	1
26	.	853227..853326	3.7986	1
26	.	832125..832181	3.7986	1
26	.	833211..833241	3.79048	1
26	.	844243..844342	3.77989	1
26	.	844244..844343	3.77989	1
26	.	844241..844340	3.77989	1
26	.	844239..844338	3.77989	1
26	.	844246..844345	3.77989	1
26	.	844245..844344	3.77989	1
26	.	844242..844341	3.77989	1
26	.	844240..844339	3.77989	1
26	.	844247..844346	3.77989	1
26	.	844311..844410	3.77728	1
26	.	844310..844409	3.77728	1
26	.	844274..844373	3.77728	1
26	.	844323..844422	3.77728	1
26	.	844290..844389	3.77728	1
26	.	844318..844417	3.77728	1
26	.	844309..844408	3.77728	1
26	.	844275..844374	3.77728	1
26	.	844324..844423	3.77728	1
26	.	844289..844388	3.77728	1
26	.	844319..844418	3.77728	1
26	.	844308..844407	3.77728	1
26	.	844337..844436	3.77728	1
26	.	844302..844401	3.77728	1
26	.	844276..844375	3.77728	1
26	.	844325..844424	3.77728	1
26	.	844328..844427	3.77728	1
26	.	844288..844387	3.77728	1
26	.	844332..844431	3.77728	1
26	.	844320..844419	3.77728	1
26	.	844307..844406	3.77728	1
26	.	844336..844435	3.77728	1
26	.	844301..844400	3.77728	1
26	.	844273..844372	3.77728	1
26	.	844277..844376	3.77728	1
26	.	844341..844440	3.77728	1
26	.	844326..844425	3.77728	1
26	.	844327..844426	3.77728	1
26	.	844287..844386	3.77728	1
26	.	844294..844393	3.77728	1
26	.	844331..844430	3.77728	1
26	.	844333..844432	3.77728	1
26	.	844351..844450	3.77728	1
26	.	844348..844447	3.77728	1
26	.	844321..844420	3.77728	1
26	.	844306..844405	3.77728	1
26	.	844346..844445	3.77728	1
26	.	844335..844434	3.77728	1
26	.	844297..844396	3.77728	1
26	.	844300..844399	3.77728	1
26	.	844272..844371	3.77728	1
26	.	844278..844377	3.77728	1
26	.	844342..844441	3.77728	1
26	.	844271..844370	3.77728	1
26	.	844303..844402	3.77728	1
26	.	844284..844383	3.77728	1
26	.	844280..844379	3.77728	1
26	.	844340..844439	3.77728	1
26	.	844285..844384	3.77728	1
26	.	844339..844438	3.77728	1
26	.	844286..844385	3.77728	1
26	.	844338..844437	3.77728	1
26	.	844304..844403	3.77728	1
26	.	844344..844443	3.77728	1
26	.	844295..844394	3.77728	1
26	.	844330..844429	3.77728	1
26	.	844334..844433	3.77728	1
26	.	844292..844391	3.77728	1
26	.	844350..844449	3.77728	1
26	.	844329..844428	3.77728	1
26	.	844347..844446	3.77728	1
26	.	844322..844421	3.77728	1
26	.	844345..844444	3.77728	1
26	.	844296..844395	3.77728	1
26	.	844305..844404	3.77728	1
26	.	844313..844412	3.77728	1
26	.	844298..844397	3.77728	1
26	.	844293..844392	3.77728	1
26	.	844299..844398	3.77728	1
26	.	844314..844413	3.77728	1
26	.	844281..844380	3.77728	1
26	.	844312..844411	3.77728	1
26	.	844291..844390	3.77728	1
26	.	844317..844416	3.77728	1
26	.	844349..844448	3.77728	1
26	.	844279..844378	3.77728	1
26	.	844343..844442	3.77728	1
26	.	844283..844382	3.77728	1
26	.	844282..844381	3.77728	1
26	.	844316..844415	3.77728	1
26	.	844315..844414	3.77728	1
26	.	853225..853312	3.76955	1
26	.	832125..832195	3.76447	1
26	.	833376..833431	3.76447	1
26	.	853906..854005	3.73755	1
26	.	853930..854029	3.73755	1
26	.	853921..854020	3.73755	1
26	.	853907..854006	3.73755	1
26	.	853928..854027	3.73755	1
26	.	853929..854028	3.73755	1
26	.	853903..854002	3.73755	1
26	.	853920..854019	3.73755	1
26	.	853908..854007	3.73755	1
26	.	853900..853999	3.73755	1
26	.	853897..853996	3.73755	1
26	.	853917..854016	3.73755	1
26	.	853904..854003	3.73755	1
26	.	853919..854018	3.73755	1
26	.	853909..854008	3.73755	1
26	.	853892..853991	3.73755	1
26	.	853933..854032	3.73755	1
26	.	853914..854013	3.73755	1
26	.	853899..853998	3.73755	1
26	.	853898..853997	3.73755	1
26	.	853891..853990	3.73755	1
26	.	853905..854004	3.73755	1
26	.	853926..854025	3.73755	1
26	.	853901..854000	3.73755	1
26	.	853902..854001	3.73755	1
26	.	853911..854010	3.73755	1
26	.	853927..854026	3.73755	1
26	.	853916..854015	3.73755	1
26	.	853922..854021	3.73755	1
26	.	853918..854017	3.73755	1
26	.	853934..854033	3.73755	1
26	.	853910..854009	3.73755	1
26	.	853935..854034	3.73755	1
26	.	853915..854014	3.73755	1
26	.	853896..853995	3.73755	1
26	.	853895..853994	3.73755	1
26	.	853937..854036	3.73755	1
26	.	853923..854022	3.73755	1
26	.	853893..853992	3.73755	1
26	.	853932..854031	3.73755	1
26	.	853936..854035	3.73755	1
26	.	853931..854030	3.73755	1
26	.	853913..854012	3.73755	1
26	.	853925..854024	3.73755	1
26	.	853894..853993	3.73755	1
26	.	853912..854011	3.73755	1
26	.	853924..854023	3.73755	1
26	.	844938..844968	3.73283	1
26	.	829892..829932	3.72584	1
26	.	844332..844366	3.71897	1
26	.	829976..830020	3.7167	1
26	.	829827..829857	3.7167	1
26	.	844615..844660	3.7122	1
26	.	847255..847296	3.7122	1
26	.	847149..847212	3.7122	1
26	.	844252..844350	3.7122	1
26	.	844507..844552	3.7122	1
26	.	844554..844613	3.7122	1
26	.	847454..847499	3.7122	1
26	.	845210..845264	3.7122	1
26	.	844743..844792	3.7122	1
26	.	844405..844459	3.7122	1
26	.	832096..832195	3.69465	1
26	.	853817..853852	3.69465	1
26	.	853880..853932	3.69465	1
26	.	853760..853803	3.69465	1
26	.	832095..832194	3.69465	1
26	.	829882..829920	3.68613	1
26	.	853658..853757	3.66756	1
26	.	853659..853758	3.66756	1
26	.	840148..840184	3.65956	1
26	.	848902..848947	3.65956	1
26	.	851760..851805	3.65956	1
26	.	848909..848947	3.65956	1
26	.	851767..851805	3.65956	1
26	.	852098..852167	3.65365	1
26	.	853720..853756	3.63078	1
26	.	832092..832191	3.62709	1
26	.	832086..832185	3.62709	1
26	.	832090..832189	3.62709	1
26	.	832094..832193	3.62709	1
26	.	832075..832174	3.62709	1
26	.	832072..832171	3.62709	1
26	.	832074..832173	3.62709	1
26	.	832088..832187	3.62709	1
26	.	832079..832178	3.62709	1
26	.	832082..832181	3.62709	1
26	.	832093..832192	3.62709	1
26	.	832080..832179	3.62709	1
26	.	832081..832180	3.62709	1
26	.	832085..832184	3.62709	1
26	.	832077..832176	3.62709	1
26	.	832091..832190	3.62709	1
26	.	832087..832186	3.62709	1
26	.	832076..832175	3.62709	1
26	.	832089..832188	3.62709	1
26	.	832084..832183	3.62709	1
26	.	832078..832177	3.62709	1
26	.	832073..832172	3.62709	1
26	.	832083..832182	3.62709	1
26	.	844332..844384	3.61618	1
26	.	853709..853751	3.61618	1
26	.	844243..844330	3.60206	1
26	.	853398..853434	3.5986	1
26	.	844358..844457	3.59688	1
26	.	844352..844451	3.59688	1
26	.	844359..844458	3.59688	1
26	.	844355..844454	3.59688	1
26	.	846924..846955	3.59688	1
26	.	844360..844459	3.59688	1
26	.	844357..844456	3.59688	1
26	.	844356..844455	3.59688	1
26	.	844353..844452	3.59688	1
26	.	844354..844453	3.59688	1
26	.	844500..844552	3.59346	1
26	.	840404..840439	3.59176	1
26	.	844250..844349	3.59176	1
26	.	838449..838481	3.59176	1
26	.	838071..838119	3.59176	1
26	.	844251..844350	3.59176	1
26	.	838525..838555	3.59176	1
26	.	844248..844347	3.59176	1
26	.	838335..838386	3.59176	1
26	.	840333..840370	3.59176	1
26	.	838147..838184	3.59176	1
26	.	838910..838961	3.59176	1
26	.	844249..844348	3.59176	1
26	.	840482..840520	3.59176	1
26	.	853266..853326	3.58336	1
26	.	845034..845125	3.56864	1
26	.	853028..853127	3.56703	1
26	.	853017..853116	3.56703	1
26	.	853018..853117	3.56703	1
26	.	853023..853122	3.56703	1
26	.	853021..853120	3.56703	1
26	.	853016..853115	3.56703	1
26	.	853019..853118	3.56703	1
26	.	853020..853119	3.56703	1
26	.	853022..853121	3.56703	1
26	.	853024..853123	3.56703	1
26	.	853027..853126	3.56703	1
26	.	853025..853124	3.56703	1
26	.	853026..853125	3.56703	1
26	.	845426..845525	3.56067	1
26	.	845425..845524	3.56067	1
26	.	853399..853430	3.54821	1
26	.	853266..853312	3.54821	1
26	.	853360..853396	3.54821	1
26	.	855178..855261	3.54516	1
26	.	852312..852342	3.5391	1
26	.	853225..853324	3.53462	1
26	.	846370..846469	3.53462	1
26	.	846354..846453	3.53462	1
26	.	846369..846468	3.53462	1
26	.	846368..846467	3.53462	1
26	.	846384..846483	3.53462	1
26	.	845783..845882	3.53462	1
26	.	846353..846452	3.53462	1
26	.	846390..846489	3.53462	1
26	.	846363..846462	3.53462	1
26	.	846348..846447	3.53462	1
26	.	845774..845873	3.53462	1
26	.	846331..846430	3.53462	1
26	.	845837..845936	3.53462	1
26	.	846372..846471	3.53462	1
26	.	845818..845917	3.53462	1
26	.	846383..846482	3.53462	1
26	.	846379..846478	3.53462	1
26	.	845784..845883	3.53462	1
26	.	846342..846441	3.53462	1
26	.	844510..844543	3.53462	1
26	.	846352..846451	3.53462	1
26	.	846391..846490	3.53462	1
26	.	846362..846461	3.53462	1
26	.	846401..846500	3.53462	1
26	.	846392..846491	3.53462	1
26	.	846339..846438	3.53462	1
26	.	845797..845896	3.53462	1
26	.	845867..845966	3.53462	1
26	.	845830..845929	3.53462	1
26	.	845850..845949	3.53462	1
26	.	845840..845939	3.53462	1
26	.	845794..845893	3.53462	1
26	.	845824..845923	3.53462	1
26	.	846349..846448	3.53462	1
26	.	845775..845874	3.53462	1
26	.	846367..846466	3.53462	1
26	.	845863..845962	3.53462	1
26	.	845659..845758	3.53462	1
26	.	845822..845921	3.53462	1
26	.	846360..846459	3.53462	1
26	.	845767..845866	3.53462	1
26	.	846330..846429	3.53462	1
26	.	845781..845880	3.53462	1
26	.	845838..845937	3.53462	1
26	.	845861..845960	3.53462	1
26	.	845820..845919	3.53462	1
26	.	845796..845895	3.53462	1
26	.	845798..845897	3.53462	1
26	.	845790..845889	3.53462	1
26	.	845857..845956	3.53462	1
26	.	845802..845901	3.53462	1
26	.	846395..846494	3.53462	1
26	.	845812..845911	3.53462	1
26	.	846358..846457	3.53462	1
26	.	845800..845899	3.53462	1
26	.	846373..846472	3.53462	1
26	.	845817..845916	3.53462	1
26	.	845787..845886	3.53462	1
26	.	845864..845963	3.53462	1
26	.	846282..846316	3.53462	1
26	.	845792..845891	3.53462	1
26	.	846336..846435	3.53462	1
26	.	845847..845946	3.53462	1
26	.	846382..846481	3.53462	1
26	.	845855..845954	3.53462	1
26	.	846378..846477	3.53462	1
26	.	846403..846502	3.53462	1
26	.	846398..846497	3.53462	1
26	.	845852..845951	3.53462	1
26	.	845835..845934	3.53462	1
26	.	845785..845884	3.53462	1
26	.	845833..845932	3.53462	1
26	.	844252..844330	3.53462	1
26	.	846374..846473	3.53462	1
26	.	845853..845952	3.53462	1
26	.	846343..846442	3.53462	1
26	.	846347..846446	3.53462	1
26	.	845826..845925	3.53462	1
26	.	845766..845865	3.53462	1
26	.	845761..845860	3.53462	1
26	.	846351..846450	3.53462	1
26	.	846361..846460	3.53462	1
26	.	846364..846463	3.53462	1
26	.	846400..846499	3.53462	1
26	.	840339..840370	3.53462	1
26	.	845843..845942	3.53462	1
26	.	846340..846439	3.53462	1
26	.	845815..845914	3.53462	1
26	.	845866..845965	3.53462	1
26	.	845831..845930	3.53462	1
26	.	845851..845950	3.53462	1
26	.	845841..845940	3.53462	1
26	.	845793..845892	3.53462	1
26	.	845823..845922	3.53462	1
26	.	845791..845890	3.53462	1
26	.	845788..845887	3.53462	1
26	.	846350..846449	3.53462	1
26	.	846035..846124	3.53462	1
26	.	845776..845875	3.53462	1
26	.	846387..846486	3.53462	1
26	.	846366..846465	3.53462	1
26	.	845821..845920	3.53462	1
26	.	845805..845904	3.53462	1
26	.	845660..845759	3.53462	1
26	.	846355..846454	3.53462	1
26	.	845782..845881	3.53462	1
26	.	846371..846470	3.53462	1
26	.	844794..844840	3.53462	1
26	.	846338..846437	3.53462	1
26	.	845849..845948	3.53462	1
26	.	845839..845938	3.53462	1
26	.	845825..845924	3.53462	1
26	.	845862..845961	3.53462	1
26	.	845860..845959	3.53462	1
26	.	845799..845898	3.53462	1
26	.	846337..846436	3.53462	1
26	.	845856..845955	3.53462	1
26	.	846397..846496	3.53462	1
26	.	846375..846474	3.53462	1
26	.	845801..845900	3.53462	1
26	.	845814..845913	3.53462	1
26	.	845789..845888	3.53462	1
26	.	846356..846455	3.53462	1
26	.	845859..845958	3.53462	1
26	.	845786..845885	3.53462	1
26	.	846396..846495	3.53462	1
26	.	845813..845912	3.53462	1
26	.	846381..846480	3.53462	1
26	.	846357..846456	3.53462	1
26	.	845868..845967	3.53462	1
26	.	845869..845968	3.53462	1
26	.	845780..845879	3.53462	1
26	.	845870..845969	3.53462	1
26	.	845803..845902	3.53462	1
26	.	845770..845869	3.53462	1
26	.	845773..845872	3.53462	1
26	.	846335..846434	3.53462	1
26	.	845816..845915	3.53462	1
26	.	845779..845878	3.53462	1
26	.	846127..846178	3.53462	1
26	.	845846..845945	3.53462	1
26	.	845554..845646	3.53462	1
26	.	846388..846487	3.53462	1
26	.	846346..846445	3.53462	1
26	.	845772..845871	3.53462	1
26	.	845854..845953	3.53462	1
26	.	845807..845906	3.53462	1
26	.	846377..846476	3.53462	1
26	.	844617..844660	3.53462	1
26	.	846333..846432	3.53462	1
26	.	846399..846498	3.53462	1
26	.	845219..845264	3.53462	1
26	.	845829..845928	3.53462	1
26	.	853226..853325	3.53462	1
26	.	845836..845935	3.53462	1
26	.	846359..846458	3.53462	1
26	.	845819..845918	3.53462	1
26	.	845795..845894	3.53462	1
26	.	847300..847333	3.53462	1
26	.	846402..846501	3.53462	1
26	.	845834..845933	3.53462	1
26	.	845765..845864	3.53462	1
26	.	845804..845903	3.53462	1
26	.	846380..846479	3.53462	1
26	.	846180..846223	3.53462	1
26	.	846345..846444	3.53462	1
26	.	845771..845870	3.53462	1
26	.	846332..846431	3.53462	1
26	.	846344..846443	3.53462	1
26	.	845778..845877	3.53462	1
26	.	846244..846280	3.53462	1
26	.	846334..846433	3.53462	1
26	.	845827..845926	3.53462	1
26	.	845809..845908	3.53462	1
26	.	845810..845909	3.53462	1
26	.	845762..845861	3.53462	1
26	.	845828..845927	3.53462	1
26	.	845769..845868	3.53462	1
26	.	846393..846492	3.53462	1
26	.	847454..847484	3.53462	1
26	.	846365..846464	3.53462	1
26	.	846385..846484	3.53462	1
26	.	844794..844828	3.53462	1
26	.	845768..845867	3.53462	1
26	.	845763..845862	3.53462	1
26	.	845844..845943	3.53462	1
26	.	845777..845876	3.53462	1
26	.	845842..845941	3.53462	1
26	.	838970..839010	3.53462	1
26	.	845845..845944	3.53462	1
26	.	846389..846488	3.53462	1
26	.	846341..846440	3.53462	1
26	.	845858..845957	3.53462	1
26	.	846394..846493	3.53462	1
26	.	845811..845910	3.53462	1
26	.	845865..845964	3.53462	1
26	.	845848..845947	3.53462	1
26	.	845832..845931	3.53462	1
26	.	845806..845905	3.53462	1
26	.	838916..838961	3.53462	1
26	.	846376..846475	3.53462	1
26	.	853169..853200	3.53462	1
26	.	846386..846485	3.53462	1
26	.	839173..839202	3.53462	1
26	.	845055..845108	3.53462	1
26	.	845808..845907	3.53462	1
26	.	845764..845863	3.53462	1
26	.	829684..829715	3.52578	1
26	.	846678..846777	3.52433	1
26	.	846677..846776	3.52433	1
26	.	846676..846775	3.52433	1
26	.	846616..846649	3.52433	1
26	.	846679..846778	3.52433	1
26	.	846555..846595	3.52433	1
26	.	846675..846774	3.52433	1
26	.	854083..854168	3.51999	1
26	.	839111..839145	3.5157	1
26	.	839012..839043	3.5157	1
26	.	829882..829958	3.51286	1
26	.	852095..852167	3.50446	1
26	.	852791..852861	3.50446	1
26	.	843501..843531	3.49894	1
26	.	846985..847048	3.48812	1
26	.	853016..853062	3.48545	1
26	.	853064..853096	3.48149	1
26	.	852454..852501	3.48149	1
26	.	852734..852768	3.48149	1
26	.	852953..852988	3.48149	1
26	.	853225..853273	3.48149	1
26	.	853225..853275	3.48149	1
26	.	846797..846829	3.48149	1
26	.	851574..851614	3.48149	1
26	.	848716..848756	3.48149	1
26	.	845383..845417	3.47625	1
26	.	854012..854058	3.47496	1
26	.	854105..854168	3.46725	1
26	.	853881..853980	3.46092	1
26	.	853880..853979	3.46092	1
26	.	853805..853852	3.46092	1
26	.	853888..853987	3.46092	1
26	.	853886..853985	3.46092	1
26	.	853883..853982	3.46092	1
26	.	853884..853983	3.46092	1
26	.	853890..853989	3.46092	1
26	.	853885..853984	3.46092	1
26	.	853887..853986	3.46092	1
26	.	853889..853988	3.46092	1
26	.	853882..853981	3.46092	1
26	.	833510..833572	3.45223	1
26	.	833476..833508	3.45223	1
26	.	833466..833508	3.45223	1
26	.	833463..833508	3.45223	1
26	.	853709..853738	3.4437	1
26	.	844352..844384	3.43771	1
26	.	848902..848939	3.43415	1
26	.	851760..851797	3.43415	1
26	.	851767..851797	3.43415	1
26	.	848909..848939	3.43415	1
26	.	844705..844792	3.43297	1
26	.	853720..853751	3.42713	1
26	.	829991..830020	3.42713	1
26	.	840482..840543	3.42481	1
26	.	854334..854364	3.42022	1
26	.	833593..833624	3.41908	1
26	.	844248..844330	3.41794	1
26	.	853399..853439	3.41229	1
26	.	853656..853755	3.41229	1
26	.	853654..853753	3.41229	1
26	.	853657..853756	3.41229	1
26	.	853653..853752	3.41229	1
26	.	853655..853754	3.41229	1
26	.	845197..845264	3.41005	1
26	.	854080..854168	3.40561	1
26	.	840030..840075	3.39903	1
26	.	840462..840520	3.39041	1
26	.	838845..838875	3.39041	1
26	.	829882..829911	3.39041	1
26	.	844875..844909	3.383	1
26	.	840897..840940	3.37882	1
26	.	853016..853083	3.37059	1
26	.	832107..832195	3.36754	1
26	.	840105..840146	3.36552	1
26	.	853939..854038	3.36552	1
26	.	853938..854037	3.36552	1
26	.	853940..854039	3.36552	1
26	.	840148..840178	3.35754	1
26	.	839997..840028	3.35754	1
26	.	840041..840075	3.35754	1
26	.	839841..839896	3.35754	1
26	.	832472..832511	3.35164	1
26	.	840462..840543	3.34486	1
26	.	855803..855837	3.33913	1
26	.	855587..855662	3.33913	1
26	.	832234..832293	3.3363	1
26	.	832234..832296	3.3363	1
26	.	853266..853325	3.32883	1
26	.	840462..840498	3.32883	1
26	.	853398..853430	3.32883	1
26	.	838597..838629	3.32883	1
26	.	833150..833179	3.32698	1
26	.	833626..833716	3.32148	1
26	.	849112..849146	3.32148	1
26	.	851970..852004	3.32148	1
26	.	852312..852360	3.31785	1
26	.	852094..852167	3.31515	1
26	.	847074..847109	3.31426	1
26	.	846985..847020	3.31426	1
26	.	846831..846868	3.30803	1
26	.	846707..846778	3.30803	1
26	.	845335..845372	3.30364	1
26	.	845281..845315	3.30364	1
26	.	845554..845625	3.30364	1
26	.	845222..845264	3.30364	1
26	.	845455..845492	3.30364	1
26	.	845494..845525	3.30364	1
26	.	854038..854088	3.30103	1
26	.	840897..840949	3.2993	1
26	.	854334..854370	3.29843	1
26	.	844270..844369	3.29757	1
26	.	844269..844368	3.29757	1
26	.	844268..844367	3.29757	1
26	.	852995..853062	3.29158	1
26	.	840482..840535	3.29158	1
26	.	838691..838728	3.28988	1
26	.	854065..854164	3.28233	1
26	.	854064..854163	3.28233	1
26	.	854062..854161	3.28233	1
26	.	854069..854168	3.28233	1
26	.	854066..854165	3.28233	1
26	.	854063..854162	3.28233	1
26	.	854068..854167	3.28233	1
26	.	854061..854160	3.28233	1
26	.	854060..854159	3.28233	1
26	.	854067..854166	3.28233	1
26	.	855178..855260	3.27819	1
26	.	838146..838184	3.27572	1
26	.	853942..854041	3.26761	1
26	.	853949..854048	3.26761	1
26	.	853943..854042	3.26761	1
26	.	853946..854045	3.26761	1
26	.	853954..854053	3.26761	1
26	.	853948..854047	3.26761	1
26	.	853950..854049	3.26761	1
26	.	853951..854050	3.26761	1
26	.	853944..854043	3.26761	1
26	.	853953..854052	3.26761	1
26	.	853957..854056	3.26761	1
26	.	853947..854046	3.26761	1
26	.	853956..854055	3.26761	1
26	.	853955..854054	3.26761	1
26	.	853941..854040	3.26761	1
26	.	853959..854058	3.26761	1
26	.	853945..854044	3.26761	1
26	.	853958..854057	3.26761	1
26	.	853952..854051	3.26761	1
26	.	853061..853105	3.26281	1
26	.	833859..833902	3.26281	1
26	.	852412..852501	3.26281	1
26	.	848716..848762	3.26281	1
26	.	851574..851620	3.26281	1
26	.	852863..852927	3.26281	1
26	.	852727..852768	3.26281	1
26	.	852953..852990	3.26281	1
26	.	852818..852861	3.26281	1
26	.	853169..853198	3.26281	1
26	.	848716..848760	3.26281	1
26	.	851574..851618	3.26281	1
26	.	852677..852720	3.25806	1
26	.	848724..848756	3.25806	1
26	.	851582..851614	3.25806	1
26	.	852508..852569	3.25806	1
26	.	852571..852612	3.25806	1
26	.	833736..833791	3.22988	1
26	.	853652..853751	3.22621	1
26	.	844953..845002	3.2161	1
26	.	847149..847219	3.2161	1
26	.	852660..852720	3.21396	1
26	.	844407..844438	3.21396	1
26	.	839172..839202	3.21325	1
26	.	854018..854058	3.21112	1
26	.	854012..854088	3.20831	1
26	.	853398..853439	3.20691	1
26	.	829913..829958	3.20482	1
26	.	839712..839751	3.20135	1
26	.	854325..854356	3.19791	1
26	.	855162..855261	3.19723	1
26	.	832072..832144	3.19179	1
26	.	853360..853434	3.18177	1
26	.	839955..839995	3.16941	1
26	.	840216..840249	3.15802	1
26	.	840035..840075	3.15802	1
26	.	840114..840146	3.15802	1
26	.	846438..846502	3.15366	1
26	.	839982..840028	3.13608	1
26	.	852089..852167	3.13608	1
26	.	844332..844369	3.12843	1
26	.	853360..853397	3.12321	1
26	.	847451..847499	3.11862	1
26	.	844371..844459	3.11862	1
26	.	851984..852031	3.11464	1
26	.	849126..849173	3.11464	1
26	.	851970..852031	3.11464	1
26	.	849112..849173	3.11464	1
26	.	853565..853612	3.10735	1
26	.	827149..827187	3.10292	1
26	.	853004..853062	3.10237	1
26	.	849313..849342	3.09854	1
26	.	852170..852199	3.09854	1
26	.	849247..849308	3.09854	1
26	.	852104..852165	3.09854	1
26	.	833634..833716	3.09854	1
26	.	852098..852165	3.09854	1
26	.	840897..840952	3.09259	1
26	.	832583..832623	3.08092	1
26	.	832358..832428	3.08092	1
26	.	832481..832511	3.08092	1
26	.	832529..832568	3.08092	1
26	.	853652..853738	3.06854	1
26	.	853546..853612	3.06298	1
26	.	854966..855065	3.05899	1
26	.	854965..855064	3.05899	1
26	.	854967..855066	3.05899	1
26	.	852319..852360	3.0575	1
26	.	853565..853596	3.05159	1
26	.	846009..846108	3.04915	1
26	.	846010..846109	3.04915	1
26	.	846013..846112	3.04915	1
26	.	846011..846110	3.04915	1
26	.	846023..846122	3.04915	1
26	.	845653..845752	3.04915	1
26	.	846017..846116	3.04915	1
26	.	846012..846111	3.04915	1
26	.	845651..845750	3.04915	1
26	.	846021..846120	3.04915	1
26	.	845655..845754	3.04915	1
26	.	845652..845751	3.04915	1
26	.	845657..845756	3.04915	1
26	.	846025..846124	3.04915	1
26	.	846015..846114	3.04915	1
26	.	846022..846121	3.04915	1
26	.	845658..845757	3.04915	1
26	.	845654..845753	3.04915	1
26	.	853169..853223	3.04915	1
26	.	846024..846123	3.04915	1
26	.	846016..846115	3.04915	1
26	.	844970..845002	3.04915	1
26	.	846018..846117	3.04915	1
26	.	846014..846113	3.04915	1
26	.	846020..846119	3.04915	1
26	.	845656..845755	3.04915	1
26	.	846019..846118	3.04915	1
26	.	851582..851618	3.04479	1
26	.	848724..848760	3.04479	1
26	.	851582..851620	3.04479	1
26	.	848724..848762	3.04479	1
26	.	827040..827086	3.04479	1
26	.	852509..852608	3.04479	1
26	.	852826..852861	3.04479	1
26	.	852511..852610	3.04479	1
26	.	852508..852607	3.04479	1
26	.	852510..852609	3.04479	1
26	.	852516..852615	3.04479	1
26	.	852507..852606	3.04479	1
26	.	852515..852614	3.04479	1
26	.	852514..852613	3.04479	1
26	.	852428..852474	3.04479	1
26	.	852617..852648	3.04479	1
26	.	852506..852605	3.04479	1
26	.	852513..852612	3.04479	1
26	.	852512..852611	3.04479	1
26	.	852811..852910	3.02595	1
26	.	852817..852916	3.02595	1
26	.	852812..852911	3.02595	1
26	.	852802..852901	3.02595	1
26	.	852799..852898	3.02595	1
26	.	852795..852894	3.02595	1
26	.	852816..852915	3.02595	1
26	.	852813..852912	3.02595	1
26	.	852803..852902	3.02595	1
26	.	852808..852907	3.02595	1
26	.	852814..852913	3.02595	1
26	.	852809..852908	3.02595	1
26	.	852800..852899	3.02595	1
26	.	852797..852896	3.02595	1
26	.	852807..852906	3.02595	1
26	.	852801..852900	3.02595	1
26	.	852794..852893	3.02595	1
26	.	852798..852897	3.02595	1
26	.	852815..852914	3.02595	1
26	.	852805..852904	3.02595	1
26	.	852804..852903	3.02595	1
26	.	852791..852890	3.02595	1
26	.	852792..852891	3.02595	1
26	.	852810..852909	3.02595	1
26	.	852796..852895	3.02595	1
26	.	852806..852905	3.02595	1
26	.	852793..852892	3.02595	1
26	.	854054..854153	3.02503	1
26	.	854041..854140	3.02503	1
26	.	854039..854138	3.02503	1
26	.	854053..854152	3.02503	1
26	.	854056..854155	3.02503	1
26	.	854040..854139	3.02503	1
26	.	854043..854142	3.02503	1
26	.	854057..854156	3.02503	1
26	.	854052..854151	3.02503	1
26	.	854051..854150	3.02503	1
26	.	854049..854148	3.02503	1
26	.	854046..854145	3.02503	1
26	.	854058..854157	3.02503	1
26	.	854044..854143	3.02503	1
26	.	854042..854141	3.02503	1
26	.	854055..854154	3.02503	1
26	.	854038..854137	3.02503	1
26	.	854059..854158	3.02503	1
26	.	854048..854147	3.02503	1
26	.	854050..854149	3.02503	1
26	.	854047..854146	3.02503	1
26	.	854045..854144	3.02503	1
26	.	854855..854913	3.01637	1
26	.	833873..833902	3.00745	1
26	.	853546..853596	3.00568	1
26	.	852734..852786	2.98716	1
26	.	852911..852945	2.98716	1
26	.	852952..852988	2.98716	1
26	.	852454..852504	2.98716	1
26	.	832239..832296	2.97469	1
26	.	832298..832329	2.97469	1
26	.	832239..832293	2.97469	1
26	.	827088..827147	2.97062	1
26	.	846127..846223	2.97062	1
26	.	845266..845325	2.96658	1
26	.	2620031..2620125	2.96257	1
26	.	852650..852720	2.95861	1
26	.	822682..822781	2.95861	1
26	.	822693..822792	2.95861	1
26	.	822688..822787	2.95861	1
26	.	822671..822770	2.95861	1
26	.	822683..822782	2.95861	1
26	.	822662..822761	2.95861	1
26	.	822669..822768	2.95861	1
26	.	822681..822780	2.95861	1
26	.	822674..822773	2.95861	1
26	.	822692..822791	2.95861	1
26	.	822675..822774	2.95861	1
26	.	822689..822788	2.95861	1
26	.	822697..822796	2.95861	1
26	.	822685..822784	2.95861	1
26	.	822679..822778	2.95861	1
26	.	822670..822769	2.95861	1
26	.	822678..822777	2.95861	1
26	.	822686..822785	2.95861	1
26	.	822687..822786	2.95861	1
26	.	822684..822783	2.95861	1
26	.	822663..822762	2.95861	1
26	.	846616..846670	2.95861	1
26	.	822666..822765	2.95861	1
26	.	822665..822764	2.95861	1
26	.	822698..822797	2.95861	1
26	.	822680..822779	2.95861	1
26	.	822677..822776	2.95861	1
26	.	822676..822775	2.95861	1
26	.	822691..822790	2.95861	1
26	.	822696..822795	2.95861	1
26	.	822690..822789	2.95861	1
26	.	822703..822802	2.95861	1
26	.	822695..822794	2.95861	1
26	.	822673..822772	2.95861	1
26	.	822667..822766	2.95861	1
26	.	822702..822801	2.95861	1
26	.	822701..822800	2.95861	1
26	.	822694..822793	2.95861	1
26	.	822700..822799	2.95861	1
26	.	822672..822771	2.95861	1
26	.	822668..822767	2.95861	1
26	.	822664..822763	2.95861	1
26	.	822704..822803	2.95861	1
26	.	822699..822798	2.95861	1
26	.	854018..854088	2.95468	1
26	.	846035..846125	2.95078	1
26	.	844461..844498	2.95078	1
26	.	829922..829958	2.95078	1
26	.	854012..854111	2.94692	1
26	.	854013..854112	2.94692	1
26	.	833739..833791	2.94692	1
26	.	854014..854113	2.94692	1
26	.	854017..854116	2.94692	1
26	.	854016..854115	2.94692	1
26	.	854015..854114	2.94692	1
26	.	852087..852167	2.92812	1
26	.	853360..853430	2.92812	1
26	.	840897..840975	2.92445	1
26	.	829684..829714	2.91364	1
26	.	844508..844607	2.90309	1
26	.	844507..844606	2.90309	1
26	.	844511..844610	2.90309	1
26	.	844514..844613	2.90309	1
26	.	844512..844611	2.90309	1
26	.	844513..844612	2.90309	1
26	.	844509..844608	2.90309	1
26	.	844510..844609	2.90309	1
26	.	852995..853034	2.8962	1
26	.	853423..853456	2.88606	1
26	.	840897..840996	2.86967	1
26	.	833677..833716	2.85699	1
26	.	840895..840940	2.83863	1
26	.	853360..853439	2.82102	1
26	.	852373..852404	2.77469	1
26	.	852677..852725	2.77469	1
26	.	829584..829683	2.76955	1
26	.	829576..829675	2.76955	1
26	.	829583..829682	2.76955	1
26	.	829575..829674	2.76955	1
26	.	829567..829666	2.76955	1
26	.	829569..829668	2.76955	1
26	.	829571..829670	2.76955	1
26	.	829573..829672	2.76955	1
26	.	829577..829676	2.76955	1
26	.	829580..829679	2.76955	1
26	.	829570..829669	2.76955	1
26	.	829579..829678	2.76955	1
26	.	829578..829677	2.76955	1
26	.	829566..829665	2.76955	1
26	.	829582..829681	2.76955	1
26	.	829572..829671	2.76955	1
26	.	829574..829673	2.76955	1
26	.	829568..829667	2.76955	1
26	.	829581..829680	2.76955	1
26	.	854814..854913	2.76447	1
26	.	854812..854911	2.76447	1
26	.	854813..854912	2.76447	1
26	.	840895..840949	2.76195	1
26	.	747575..747648	2.74958	1
26	.	852950..852988	2.74232	1
26	.	822651..822746	2.73283	1
26	.	840810..840849	2.72816	1
26	.	839204..839256	2.7122	1
26	.	854032..854131	2.70774	1
26	.	854022..854121	2.70774	1
26	.	854031..854130	2.70774	1
26	.	854023..854122	2.70774	1
26	.	854030..854129	2.70774	1
26	.	854024..854123	2.70774	1
26	.	854018..854117	2.70774	1
26	.	854036..854135	2.70774	1
26	.	854025..854124	2.70774	1
26	.	854020..854119	2.70774	1
26	.	854029..854128	2.70774	1
26	.	854035..854134	2.70774	1
26	.	854034..854133	2.70774	1
26	.	854037..854136	2.70774	1
26	.	854021..854120	2.70774	1
26	.	854019..854118	2.70774	1
26	.	854026..854125	2.70774	1
26	.	854027..854126	2.70774	1
26	.	854033..854132	2.70774	1
26	.	854028..854127	2.70774	1
26	.	853004..853034	2.68613	1
26	.	840806..840849	2.6517	1
26	.	853423..853472	2.63827	1
26	.	854855..854910	2.63639	1
26	.	822595..822646	2.63078	1
26	.	832662..832708	2.6216	1
26	.	853399..853456	2.61798	1
26	.	822438..822472	2.61439	1
26	.	822661..822760	2.6038	1
26	.	822658..822757	2.6038	1
26	.	822657..822756	2.6038	1
26	.	822656..822755	2.6038	1
26	.	822660..822759	2.6038	1
26	.	822651..822750	2.6038	1
26	.	822653..822752	2.6038	1
26	.	822659..822758	2.6038	1
26	.	822655..822754	2.6038	1
26	.	822652..822751	2.6038	1
26	.	822654..822753	2.6038	1
26	.	854875..854974	2.60206	1
26	.	854872..854971	2.60206	1
26	.	854874..854973	2.60206	1
26	.	854866..854965	2.60206	1
26	.	854871..854970	2.60206	1
26	.	854867..854966	2.60206	1
26	.	854863..854962	2.60206	1
26	.	854868..854967	2.60206	1
26	.	854869..854968	2.60206	1
26	.	854873..854972	2.60206	1
26	.	854870..854969	2.60206	1
26	.	854864..854963	2.60206	1
26	.	854865..854964	2.60206	1
26	.	840895..840952	2.57187	1
26	.	822442..822481	2.56543	1
26	.	854830..854929	2.56384	1
26	.	854823..854922	2.56384	1
26	.	854808..854907	2.56384	1
26	.	854794..854893	2.56384	1
26	.	854829..854928	2.56384	1
26	.	854824..854923	2.56384	1
26	.	854855..854954	2.56384	1
26	.	854809..854908	2.56384	1
26	.	854793..854892	2.56384	1
26	.	854828..854927	2.56384	1
26	.	854799..854898	2.56384	1
26	.	854819..854918	2.56384	1
26	.	854803..854902	2.56384	1
26	.	854825..854924	2.56384	1
26	.	854854..854953	2.56384	1
26	.	854816..854915	2.56384	1
26	.	854851..854950	2.56384	1
26	.	854810..854909	2.56384	1
26	.	854792..854891	2.56384	1
26	.	854820..854919	2.56384	1
26	.	854849..854948	2.56384	1
26	.	854817..854916	2.56384	1
26	.	854797..854896	2.56384	1
26	.	854827..854926	2.56384	1
26	.	854776..854875	2.56384	1
26	.	854798..854897	2.56384	1
26	.	854802..854901	2.56384	1
26	.	854860..854959	2.56384	1
26	.	854777..854876	2.56384	1
26	.	854826..854925	2.56384	1
26	.	854844..854943	2.56384	1
26	.	854842..854941	2.56384	1
26	.	854832..854931	2.56384	1
26	.	854853..854952	2.56384	1
26	.	854815..854914	2.56384	1
26	.	854814..854913	2.56384	1
26	.	854850..854949	2.56384	1
26	.	854795..854894	2.56384	1
26	.	854836..854935	2.56384	1
26	.	854811..854910	2.56384	1
26	.	854856..854955	2.56384	1
26	.	854838..854937	2.56384	1
26	.	854784..854883	2.56384	1
26	.	854800..854899	2.56384	1
26	.	854788..854887	2.56384	1
26	.	854791..854890	2.56384	1
26	.	854812..854911	2.56384	1
26	.	854859..854958	2.56384	1
26	.	854785..854884	2.56384	1
26	.	854818..854917	2.56384	1
26	.	854778..854877	2.56384	1
26	.	854841..854940	2.56384	1
26	.	854813..854912	2.56384	1
26	.	854835..854934	2.56384	1
26	.	854783..854882	2.56384	1
26	.	854787..854886	2.56384	1
26	.	854858..854957	2.56384	1
26	.	854840..854939	2.56384	1
26	.	854786..854885	2.56384	1
26	.	854790..854889	2.56384	1
26	.	854833..854932	2.56384	1
26	.	854821..854920	2.56384	1
26	.	854806..854905	2.56384	1
26	.	854801..854900	2.56384	1
26	.	854861..854960	2.56384	1
26	.	854846..854945	2.56384	1
26	.	854804..854903	2.56384	1
26	.	854780..854879	2.56384	1
26	.	854807..854906	2.56384	1
26	.	854843..854942	2.56384	1
26	.	854831..854930	2.56384	1
26	.	854852..854951	2.56384	1
26	.	854834..854933	2.56384	1
26	.	854847..854946	2.56384	1
26	.	854796..854895	2.56384	1
26	.	854822..854921	2.56384	1
26	.	854789..854888	2.56384	1
26	.	854848..854947	2.56384	1
26	.	854862..854961	2.56384	1
26	.	854845..854944	2.56384	1
26	.	854837..854936	2.56384	1
26	.	854779..854878	2.56384	1
26	.	854782..854881	2.56384	1
26	.	854857..854956	2.56384	1
26	.	854839..854938	2.56384	1
26	.	854805..854904	2.56384	1
26	.	854781..854880	2.56384	1
26	.	840763..840849	2.55129	1
26	.	833850..833902	2.55129	1
26	.	822438..822481	2.54668	1
26	.	829565..829664	2.52433	1
26	.	829561..829660	2.52433	1
26	.	829564..829663	2.52433	1
26	.	829560..829659	2.52433	1
26	.	829542..829641	2.52433	1
26	.	829545..829644	2.52433	1
26	.	829552..829651	2.52433	1
26	.	829553..829652	2.52433	1
26	.	829563..829662	2.52433	1
26	.	829550..829649	2.52433	1
26	.	829549..829648	2.52433	1
26	.	829541..829640	2.52433	1
26	.	829555..829654	2.52433	1
26	.	829559..829658	2.52433	1
26	.	829543..829642	2.52433	1
26	.	829544..829643	2.52433	1
26	.	829548..829647	2.52433	1
26	.	829551..829650	2.52433	1
26	.	829554..829653	2.52433	1
26	.	829562..829661	2.52433	1
26	.	829556..829655	2.52433	1
26	.	829546..829645	2.52433	1
26	.	829547..829646	2.52433	1
26	.	829557..829656	2.52433	1
26	.	829558..829657	2.52433	1
26	.	825266..825306	2.51856	1
26	.	822291..822349	2.49757	1
26	.	684237..684271	2.45842	1
26	.	854855..854901	2.45346	1
26	.	822291..822337	2.44733	1
26	.	833181..833280	2.43533	1
26	.	833176..833275	2.43533	1
26	.	833185..833284	2.43533	1
26	.	833182..833281	2.43533	1
26	.	833177..833276	2.43533	1
26	.	833179..833278	2.43533	1
26	.	833175..833274	2.43533	1
26	.	833180..833279	2.43533	1
26	.	833186..833285	2.43533	1
26	.	833183..833282	2.43533	1
26	.	833178..833277	2.43533	1
26	.	833184..833283	2.43533	1
26	.	822254..822349	2.4318	1
26	.	840895..840975	2.42136	1
26	.	833850..833881	2.41908	1
26	.	854808..854907	2.4023	1
26	.	854794..854893	2.4023	1
26	.	854809..854908	2.4023	1
26	.	854793..854892	2.4023	1
26	.	854799..854898	2.4023	1
26	.	854803..854902	2.4023	1
26	.	854810..854909	2.4023	1
26	.	854792..854891	2.4023	1
26	.	854797..854896	2.4023	1
26	.	854776..854875	2.4023	1
26	.	854798..854897	2.4023	1
26	.	854802..854901	2.4023	1
26	.	854795..854894	2.4023	1
26	.	854811..854910	2.4023	1
26	.	854784..854883	2.4023	1
26	.	854800..854899	2.4023	1
26	.	854788..854887	2.4023	1
26	.	854791..854890	2.4023	1
26	.	854777..854876	2.4023	1
26	.	854785..854884	2.4023	1
26	.	854783..854882	2.4023	1
26	.	854787..854886	2.4023	1
26	.	854778..854877	2.4023	1
26	.	854786..854885	2.4023	1
26	.	854790..854889	2.4023	1
26	.	854806..854905	2.4023	1
26	.	854801..854900	2.4023	1
26	.	854804..854903	2.4023	1
26	.	854780..854879	2.4023	1
26	.	854807..854906	2.4023	1
26	.	854796..854895	2.4023	1
26	.	854789..854888	2.4023	1
26	.	854782..854881	2.4023	1
26	.	854779..854878	2.4023	1
26	.	854805..854904	2.4023	1
26	.	854781..854880	2.4023	1
26	.	829589..829688	2.39903	1
26	.	829596..829695	2.39903	1
26	.	829601..829700	2.39903	1
26	.	829602..829701	2.39903	1
26	.	829606..829705	2.39903	1
26	.	829585..829684	2.39903	1
26	.	829588..829687	2.39903	1
26	.	829597..829696	2.39903	1
26	.	829607..829706	2.39903	1
26	.	829605..829704	2.39903	1
26	.	829593..829692	2.39903	1
26	.	829586..829685	2.39903	1
26	.	829598..829697	2.39903	1
26	.	829600..829699	2.39903	1
26	.	829587..829686	2.39903	1
26	.	829599..829698	2.39903	1
26	.	829604..829703	2.39903	1
26	.	829603..829702	2.39903	1
26	.	829592..829691	2.39903	1
26	.	829610..829709	2.39903	1
26	.	829608..829707	2.39903	1
26	.	829609..829708	2.39903	1
26	.	829590..829689	2.39903	1
26	.	829595..829694	2.39903	1
26	.	829594..829693	2.39903	1
26	.	829591..829690	2.39903	1
26	.	853399..853441	2.38828	1
26	.	822582..822646	2.38405	1
26	.	822254..822337	2.37366	1
26	.	822253..822349	2.36856	1
26	.	684237..684280	2.34008	1
26	.	822440..822481	2.31966	1
26	.	825240..825306	2.31695	1
26	.	822253..822337	2.31247	1
26	.	3329759..3329795	2.30892	1
26	.	824440..824511	2.18642	1
26	.	822644..822743	2.13608	1
26	.	822640..822739	2.13608	1
26	.	822643..822742	2.13608	1
26	.	822639..822738	2.13608	1
26	.	822641..822740	2.13608	1
26	.	822642..822741	2.13608	1
26	.	822638..822737	2.13608	1
26	.	822645..822744	2.13608	1
26	.	822636..822735	2.13608	1
26	.	822646..822745	2.13608	1
26	.	822637..822736	2.13608	1
26	.	822647..822746	2.13608	1
26	.	824462..824511	2.09691	1
26	.	822498..822556	2.07988	1
26	.	824463..824510	2.03292	1
26	.	684129..684193	2.03012	1
26	.	822650..822749	2.02182	1
26	.	822649..822748	2.02182	1
26	.	822648..822747	2.02182	1
26	.	824470..824511	1.9914	1
26	.	840599..840659	1.96658	1
26	.	824470..824510	1.92812	1
26	.	822250..822349	1.90309	1
26	.	822245..822344	1.90309	1
26	.	822248..822347	1.90309	1
26	.	822249..822348	1.90309	1
26	.	822244..822343	1.90309	1
26	.	822246..822345	1.90309	1
26	.	822247..822346	1.90309	1
26	.	822243..822342	1.90309	1
26	.	1957795..1957894	1.89963	1
26	.	1957796..1957895	1.89963	1
26	.	1957788..1957887	1.89963	1
26	.	1957792..1957891	1.89963	1
26	.	1957786..1957885	1.89963	1
26	.	1957794..1957893	1.89963	1
26	.	1957793..1957892	1.89963	1
26	.	1957791..1957890	1.89963	1
26	.	1957787..1957886	1.89963	1
26	.	1957789..1957888	1.89963	1
26	.	1957790..1957889	1.89963	1
26	.	824901..824954	1.88606	1
26	.	782106..782170	1.86967	1
26	.	822243..822337	1.84771	1
26	.	840559..840658	1.83565	1
26	.	840560..840659	1.83565	1
26	.	683883..683938	1.83268	1
26	.	824398..824497	1.80967	1
26	.	824409..824508	1.80967	1
26	.	824412..824511	1.80967	1
26	.	824399..824498	1.80967	1
26	.	824411..824510	1.80967	1
26	.	824408..824507	1.80967	1
26	.	824403..824502	1.80967	1
26	.	824400..824499	1.80967	1
26	.	824401..824500	1.80967	1
26	.	824407..824506	1.80967	1
26	.	824404..824503	1.80967	1
26	.	824410..824509	1.80967	1
26	.	824402..824501	1.80967	1
26	.	824405..824504	1.80967	1
26	.	824406..824505	1.80967	1
26	.	824901..824945	1.74715	1
26	.	752243..752342	1.72125	1
26	.	752244..752343	1.72125	1
26	.	752242..752341	1.72125	1
26	.	752239..752338	1.72125	1
26	.	752240..752339	1.72125	1
26	.	752245..752344	1.72125	1
26	.	752247..752346	1.72125	1
26	.	752241..752340	1.72125	1
26	.	752246..752345	1.72125	1
26	.	752238..752337	1.72125	1
26	.	1957803..1957902	1.71897	1
26	.	1957802..1957901	1.71897	1
26	.	1957810..1957909	1.71897	1
26	.	1957818..1957917	1.71897	1
26	.	1957801..1957900	1.71897	1
26	.	1957797..1957896	1.71897	1
26	.	1957806..1957905	1.71897	1
26	.	1957804..1957903	1.71897	1
26	.	1957813..1957912	1.71897	1
26	.	1957809..1957908	1.71897	1
26	.	1957808..1957907	1.71897	1
26	.	1957817..1957916	1.71897	1
26	.	1957816..1957915	1.71897	1
26	.	1957798..1957897	1.71897	1
26	.	1957800..1957899	1.71897	1
26	.	1957807..1957906	1.71897	1
26	.	1957814..1957913	1.71897	1
26	.	1957815..1957914	1.71897	1
26	.	1957805..1957904	1.71897	1
26	.	1957812..1957911	1.71897	1
26	.	1957811..1957910	1.71897	1
26	.	1957799..1957898	1.71897	1
26	.	824398..824468	1.71444	1
26	.	3329759..3329801	1.68403	1
26	.	3329760..3329795	1.66555	1
26	.	822414..822481	1.62525	1
26	.	1321398..1321476	1.6073	1
26	.	1878049..1878100	1.58336	1
26	.	778244..778343	1.56067	1
26	.	778243..778342	1.56067	1
26	.	778241..778340	1.56067	1
26	.	778224..778323	1.56067	1
26	.	778242..778341	1.56067	1
26	.	778226..778325	1.56067	1
26	.	778235..778334	1.56067	1
26	.	778225..778324	1.56067	1
26	.	778223..778322	1.56067	1
26	.	778251..778350	1.56067	1
26	.	778254..778353	1.56067	1
26	.	778259..778358	1.56067	1
26	.	778236..778335	1.56067	1
26	.	778255..778354	1.56067	1
26	.	778246..778345	1.56067	1
26	.	778240..778339	1.56067	1
26	.	778228..778327	1.56067	1
26	.	778248..778347	1.56067	1
26	.	778252..778351	1.56067	1
26	.	778237..778336	1.56067	1
26	.	778253..778352	1.56067	1
26	.	778258..778357	1.56067	1
26	.	778227..778326	1.56067	1
26	.	778257..778356	1.56067	1
26	.	778238..778337	1.56067	1
26	.	778256..778355	1.56067	1
26	.	778245..778344	1.56067	1
26	.	778229..778328	1.56067	1
26	.	778239..778338	1.56067	1
26	.	778250..778349	1.56067	1
26	.	778247..778346	1.56067	1
26	.	778249..778348	1.56067	1
26	.	1050711..1050742	1.53165	1
26	.	2627412..2627494	1.51145	1
26	.	1879834..1879933	1.49621	1
26	.	1879835..1879934	1.49621	1
26	.	782106..782157	1.49214	1
26	.	1237673..1237765	1.4437	1
26	.	248991..249058	1.44129	1
26	.	1953742..1953788	1.40671	1
26	.	1850652..1850697	1.40012	1
26	.	752254..752353	1.33255	1
26	.	752250..752349	1.33255	1
26	.	752253..752352	1.33255	1
26	.	752251..752350	1.33255	1
26	.	752249..752348	1.33255	1
26	.	752252..752351	1.33255	1
26	.	752255..752354	1.33255	1
26	.	752248..752347	1.33255	1
26	.	684243..684280	1.32975	1
26	.	44189..44288	1.29499	0
26	.	44175..44274	1.29499	0
26	.	44170..44269	1.29499	0
26	.	44176..44275	1.29499	0
26	.	44171..44270	1.29499	0
26	.	44185..44284	1.29499	0
26	.	44177..44276	1.29499	0
26	.	44178..44277	1.29499	0
26	.	44182..44281	1.29499	0
26	.	44172..44271	1.29499	0
26	.	44187..44286	1.29499	0
26	.	44184..44283	1.29499	0
26	.	44181..44280	1.29499	0
26	.	44180..44279	1.29499	0
26	.	44173..44272	1.29499	0
26	.	44174..44273	1.29499	0
26	.	44179..44278	1.29499	0
26	.	44183..44282	1.29499	0
26	.	44186..44285	1.29499	0
26	.	44188..44287	1.29499	0
26	.	3354776..3354838	1.29414	0
26	.	1058819..1058856	1.27246	0
26	.	44812..44911	1.26122	0
26	.	44862..44961	1.26122	0
26	.	44813..44912	1.26122	0
26	.	44851..44950	1.26122	0
26	.	44871..44970	1.26122	0
26	.	44824..44923	1.26122	0
26	.	44827..44926	1.26122	0
26	.	44872..44971	1.26122	0
26	.	44863..44962	1.26122	0
26	.	44814..44913	1.26122	0
26	.	44855..44954	1.26122	0
26	.	44849..44948	1.26122	0
26	.	44880..44979	1.26122	0
26	.	44804..44903	1.26122	0
26	.	44897..44996	1.26122	0
26	.	44853..44952	1.26122	0
26	.	44890..44933	1.26122	0
26	.	44890..44989	1.26122	0
26	.	44850..44949	1.26122	0
26	.	44886..44985	1.26122	0
26	.	44808..44907	1.26122	0
26	.	44817..44916	1.26122	0
26	.	44829..44928	1.26122	0
26	.	44823..44922	1.26122	0
26	.	44828..44927	1.26122	0
26	.	44864..44963	1.26122	0
26	.	44893..44992	1.26122	0
26	.	44815..44914	1.26122	0
26	.	44843..44942	1.26122	0
26	.	44854..44953	1.26122	0
26	.	44881..44980	1.26122	0
26	.	44869..44968	1.26122	0
26	.	44866..44965	1.26122	0
26	.	44875..44974	1.26122	0
26	.	44805..44904	1.26122	0
26	.	44896..44995	1.26122	0
26	.	44891..44990	1.26122	0
26	.	44876..44975	1.26122	0
26	.	44873..44972	1.26122	0
26	.	44885..44984	1.26122	0
26	.	44857..44956	1.26122	0
26	.	44845..44944	1.26122	0
26	.	44834..44933	1.26122	0
26	.	44840..44939	1.26122	0
26	.	44809..44908	1.26122	0
26	.	44879..44978	1.26122	0
26	.	44816..44915	1.26122	0
26	.	44822..44921	1.26122	0
26	.	44839..44938	1.26122	0
26	.	44848..44947	1.26122	0
26	.	44799..44898	1.26122	0
26	.	44889..44988	1.26122	0
26	.	44870..44969	1.26122	0
26	.	44865..44964	1.26122	0
26	.	44884..44983	1.26122	0
26	.	44847..44946	1.26122	0
26	.	44800..44899	1.26122	0
26	.	44892..44991	1.26122	0
26	.	44860..44959	1.26122	0
26	.	44842..44941	1.26122	0
26	.	44820..44919	1.26122	0
26	.	44882..44981	1.26122	0
26	.	44868..44967	1.26122	0
26	.	44832..44931	1.26122	0
26	.	44867..44966	1.26122	0
26	.	44894..44993	1.26122	0
26	.	44874..44973	1.26122	0
26	.	44806..44905	1.26122	0
26	.	44895..44994	1.26122	0
26	.	44859..44958	1.26122	0
26	.	44841..44940	1.26122	0
26	.	44802..44901	1.26122	0
26	.	44821..44920	1.26122	0
26	.	44852..44951	1.26122	0
26	.	44830..44929	1.26122	0
26	.	44883..44982	1.26122	0
26	.	44846..44945	1.26122	0
26	.	44861..44960	1.26122	0
26	.	44819..44918	1.26122	0
26	.	44803..44902	1.26122	0
26	.	44858..44957	1.26122	0
26	.	44878..44977	1.26122	0
26	.	44831..44930	1.26122	0
26	.	44898..44997	1.26122	0
26	.	44818..44917	1.26122	0
26	.	44877..44976	1.26122	0
26	.	44807..44906	1.26122	0
26	.	44887..44986	1.26122	0
26	.	44810..44909	1.26122	0
26	.	44801..44900	1.26122	0
26	.	44836..44935	1.26122	0
26	.	44811..44910	1.26122	0
26	.	44825..44924	1.26122	0
26	.	44826..44925	1.26122	0
26	.	44856..44955	1.26122	0
26	.	44844..44943	1.26122	0
26	.	44835..44934	1.26122	0
26	.	44888..44987	1.26122	0
26	.	44833..44932	1.26122	0
26	.	44838..44937	1.26122	0
26	.	44837..44936	1.26122	0
26	.	2248750..2248849	1.25806	0
26	.	2248748..2248847	1.25806	0
26	.	2248749..2248848	1.25806	0
26	.	1516485..1516584	1.25337	0
26	.	1516492..1516591	1.25337	0
26	.	1516477..1516576	1.25337	0
26	.	1516484..1516583	1.25337	0
26	.	1516489..1516588	1.25337	0
26	.	1516483..1516582	1.25337	0
26	.	1516480..1516579	1.25337	0
26	.	1516481..1516580	1.25337	0
26	.	1516490..1516589	1.25337	0
26	.	1516486..1516585	1.25337	0
26	.	1516482..1516581	1.25337	0
26	.	1516488..1516587	1.25337	0
26	.	1516476..1516575	1.25337	0
26	.	1516487..1516586	1.25337	0
26	.	1516475..1516574	1.25337	0
26	.	1516478..1516577	1.25337	0
26	.	1516491..1516590	1.25337	0
26	.	1516479..1516578	1.25337	0
26	.	778222..778321	1.25259	0
26	.	778219..778318	1.25259	0
26	.	778218..778317	1.25259	0
26	.	778220..778319	1.25259	0
26	.	778221..778320	1.25259	0
26	.	778314..778413	1.2321	0
26	.	778313..778412	1.2321	0
26	.	778317..778416	1.2321	0
26	.	778312..778411	1.2321	0
26	.	778315..778414	1.2321	0
26	.	778309..778408	1.2321	0
26	.	778316..778415	1.2321	0
26	.	778307..778406	1.2321	0
26	.	778318..778417	1.2321	0
26	.	778320..778419	1.2321	0
26	.	778311..778410	1.2321	0
26	.	778310..778409	1.2321	0
26	.	778304..778403	1.2321	0
26	.	778308..778407	1.2321	0
26	.	778306..778405	1.2321	0
26	.	778319..778418	1.2321	0
26	.	778322..778421	1.2321	0
26	.	778305..778404	1.2321	0
26	.	778321..778420	1.2321	0
26	.	1586124..1586169	1.22695	0
26	.	1237683..1237782	1.22548	0
26	.	1237682..1237781	1.22548	0
26	.	1237681..1237780	1.22548	0
26	.	1237680..1237779	1.22548	0
26	.	1237679..1237778	1.22548	0
26	.	1237674..1237773	1.22548	0
26	.	1237676..1237775	1.22548	0
26	.	1237678..1237777	1.22548	0
26	.	1237684..1237783	1.22548	0
26	.	1237673..1237772	1.22548	0
26	.	1237675..1237774	1.22548	0
26	.	1237677..1237776	1.22548	0
26	.	825479..825519	1.22185	0
26	.	2382534..2382633	1.20971	0
26	.	2382535..2382634	1.20971	0
26	.	1857754..1857853	1.20343	0
26	.	1857768..1857867	1.20343	0
26	.	1857767..1857866	1.20343	0
26	.	1857758..1857857	1.20343	0
26	.	1857775..1857874	1.20343	0
26	.	1857766..1857865	1.20343	0
26	.	1857783..1857882	1.20343	0
26	.	1857759..1857858	1.20343	0
26	.	1857789..1857888	1.20343	0
26	.	1857774..1857873	1.20343	0
26	.	1857757..1857856	1.20343	0
26	.	1857755..1857854	1.20343	0
26	.	1857792..1857891	1.20343	0
26	.	1857765..1857864	1.20343	0
26	.	1857784..1857883	1.20343	0
26	.	1857799..1857898	1.20343	0
26	.	1857770..1857869	1.20343	0
26	.	1857764..1857863	1.20343	0
26	.	1857778..1857877	1.20343	0
26	.	1857801..1857900	1.20343	0
26	.	1857795..1857894	1.20343	0
26	.	1857788..1857887	1.20343	0
26	.	1857760..1857859	1.20343	0
26	.	1857814..1857913	1.20343	0
26	.	1857808..1857907	1.20343	0
26	.	1857773..1857872	1.20343	0
26	.	1857803..1857902	1.20343	0
26	.	1857804..1857903	1.20343	0
26	.	1857756..1857855	1.20343	0
26	.	1857793..1857892	1.20343	0
26	.	1857796..1857895	1.20343	0
26	.	1857786..1857885	1.20343	0
26	.	1857785..1857884	1.20343	0
26	.	1857800..1857899	1.20343	0
26	.	1857818..1857917	1.20343	0
26	.	1857794..1857893	1.20343	0
26	.	1857815..1857914	1.20343	0
26	.	1857769..1857868	1.20343	0
26	.	1857782..1857881	1.20343	0
26	.	1857809..1857908	1.20343	0
26	.	1857781..1857880	1.20343	0
26	.	1857810..1857909	1.20343	0
26	.	1857780..1857879	1.20343	0
26	.	1857811..1857910	1.20343	0
26	.	1857779..1857878	1.20343	0
26	.	1857791..1857890	1.20343	0
26	.	1857761..1857860	1.20343	0
26	.	1857797..1857896	1.20343	0
26	.	1857776..1857875	1.20343	0
26	.	1857807..1857906	1.20343	0
26	.	1857790..1857889	1.20343	0
26	.	1857771..1857870	1.20343	0
26	.	1857763..1857862	1.20343	0
26	.	1857805..1857904	1.20343	0
26	.	1857787..1857886	1.20343	0
26	.	1857812..1857911	1.20343	0
26	.	1857772..1857871	1.20343	0
26	.	1857762..1857861	1.20343	0
26	.	1857817..1857916	1.20343	0
26	.	1857816..1857915	1.20343	0
26	.	1857777..1857876	1.20343	0
26	.	1857806..1857905	1.20343	0
26	.	1857798..1857897	1.20343	0
26	.	1857802..1857901	1.20343	0
26	.	1857813..1857912	1.20343	0
26	.	1237663..1237762	1.19928	0
26	.	1237664..1237763	1.19928	0
26	.	1237658..1237757	1.19928	0
26	.	1237662..1237761	1.19928	0
26	.	1237665..1237764	1.19928	0
26	.	1237651..1237750	1.19928	0
26	.	1237643..1237742	1.19928	0
26	.	1237659..1237758	1.19928	0
26	.	1237661..1237760	1.19928	0
26	.	1237666..1237765	1.19928	0
26	.	1237653..1237752	1.19928	0
26	.	1237655..1237754	1.19928	0
26	.	1237656..1237755	1.19928	0
26	.	1237647..1237746	1.19928	0
26	.	1237657..1237756	1.19928	0
26	.	1237652..1237751	1.19928	0
26	.	1237654..1237753	1.19928	0
26	.	1237646..1237745	1.19928	0
26	.	1237660..1237759	1.19928	0
26	.	1237645..1237744	1.19928	0
26	.	1237650..1237749	1.19928	0
26	.	1237649..1237748	1.19928	0
26	.	1237644..1237743	1.19928	0
26	.	1237648..1237747	1.19928	0
26	.	1850921..1850994	1.13906	0
26	.	3354718..3354817	1.12726	0
26	.	3354715..3354814	1.12726	0
26	.	3354717..3354816	1.12726	0
26	.	3354716..3354815	1.12726	0
26	.	3354722..3354821	1.12726	0
26	.	3354736..3354835	1.12726	0
26	.	3354725..3354824	1.12726	0
26	.	3354723..3354822	1.12726	0
26	.	3354731..3354830	1.12726	0
26	.	3354728..3354827	1.12726	0
26	.	3354735..3354834	1.12726	0
26	.	3354737..3354836	1.12726	0
26	.	3354738..3354837	1.12726	0
26	.	3354719..3354818	1.12726	0
26	.	3354734..3354833	1.12726	0
26	.	3354726..3354825	1.12726	0
26	.	3354739..3354838	1.12726	0
26	.	3354721..3354820	1.12726	0
26	.	3354720..3354819	1.12726	0
26	.	3354733..3354832	1.12726	0
26	.	3354732..3354831	1.12726	0
26	.	3354724..3354823	1.12726	0
26	.	3354727..3354826	1.12726	0
26	.	3354729..3354828	1.12726	0
26	.	3354730..3354829	1.12726	0
26	.	781080..781179	1.11862	0
26	.	1884706..1884803	1.11126	0
26	.	45563..45639	1.10237	0
26	.	3329760..3329801	1.10073	0
26	.	1514153..1514215	1.09313	0
26	.	1636140..1636239	1.08938	0
26	.	1636141..1636240	1.08938	0
26	.	1636142..1636241	1.08938	0
26	.	1636146..1636245	1.08938	0
26	.	1636145..1636244	1.08938	0
26	.	1636143..1636242	1.08938	0
26	.	1636144..1636243	1.08938	0
26	.	1058432..1058481	1.07779	0
26	.	1516475..1516551	1.06298	0
26	.	1533567..1533652	1.06248	0
26	.	1885096..1885151	1.06148	0
26	.	2407873..2407910	1.05355	0
26	.	1636623..1636722	1.04964	0
26	.	1636614..1636713	1.04964	0
26	.	1636624..1636723	1.04964	0
26	.	1636615..1636714	1.04964	0
26	.	1636622..1636721	1.04964	0
26	.	1636632..1636731	1.04964	0
26	.	1636621..1636720	1.04964	0
26	.	1636617..1636716	1.04964	0
26	.	1636629..1636728	1.04964	0
26	.	1636625..1636724	1.04964	0
26	.	1636616..1636715	1.04964	0
26	.	1636620..1636719	1.04964	0
26	.	1636631..1636730	1.04964	0
26	.	1636619..1636718	1.04964	0
26	.	1636630..1636729	1.04964	0
26	.	1636626..1636725	1.04964	0
26	.	1636628..1636727	1.04964	0
26	.	1636627..1636726	1.04964	0
26	.	1636618..1636717	1.04964	0
26	.	248991..249051	1.04769	0
26	.	1053492..1053550	1.03621	0
26	.	3367784..3367883	1.03574	0
26	.	3367777..3367876	1.03574	0
26	.	3367795..3367894	1.03574	0
26	.	3367801..3367900	1.03574	0
26	.	3367787..3367886	1.03574	0
26	.	3367783..3367882	1.03574	0
26	.	3367804..3367903	1.03574	0
26	.	3367803..3367902	1.03574	0
26	.	3367778..3367877	1.03574	0
26	.	3367796..3367895	1.03574	0
26	.	3367802..3367901	1.03574	0
26	.	3367788..3367887	1.03574	0
26	.	3367782..3367881	1.03574	0
26	.	3367772..3367871	1.03574	0
26	.	3367805..3367904	1.03574	0
26	.	3367780..3367879	1.03574	0
26	.	3367790..3367889	1.03574	0
26	.	3367808..3367907	1.03574	0
26	.	3367779..3367878	1.03574	0
26	.	3367797..3367896	1.03574	0
26	.	3367768..3367867	1.03574	0
26	.	3367798..3367897	1.03574	0
26	.	3367769..3367868	1.03574	0
26	.	3367789..3367888	1.03574	0
26	.	3367810..3367909	1.03574	0
26	.	3367792..3367891	1.03574	0
26	.	3367774..3367873	1.03574	0
26	.	3367793..3367892	1.03574	0
26	.	3367771..3367870	1.03574	0
26	.	3367806..3367905	1.03574	0
26	.	3367775..3367874	1.03574	0
26	.	3367766..3367865	1.03574	0
26	.	3367800..3367899	1.03574	0
26	.	3367794..3367893	1.03574	0
26	.	3367781..3367880	1.03574	0
26	.	3367770..3367869	1.03574	0
26	.	3367773..3367872	1.03574	0
26	.	3367786..3367885	1.03574	0
26	.	3367785..3367884	1.03574	0
26	.	3367776..3367875	1.03574	0
26	.	3367809..3367908	1.03574	0
26	.	3367767..3367866	1.03574	0
26	.	3367799..3367898	1.03574	0
26	.	3367791..3367890	1.03574	0
26	.	3367807..3367906	1.03574	0
26	.	288130..288229	1.03105	0
26	.	288128..288227	1.03105	0
26	.	288125..288224	1.03105	0
26	.	288121..288220	1.03105	0
26	.	288124..288223	1.03105	0
26	.	288123..288222	1.03105	0
26	.	288122..288221	1.03105	0
26	.	288126..288225	1.03105	0
26	.	288129..288228	1.03105	0
26	.	288127..288226	1.03105	0
26	.	1339834..1339926	1.03058	0
26	.	825471..825543	1.02182	0
26	.	1237959..1238029	1.02136	0
26	.	3354788..3354838	1.01909	0
26	.	41759..41858	1.00833	0
26	.	41756..41855	1.00833	0
26	.	41781..41880	1.00833	0
26	.	41774..41873	1.00833	0
26	.	41760..41859	1.00833	0
26	.	41755..41854	1.00833	0
26	.	41782..41881	1.00833	0
26	.	41775..41874	1.00833	0
26	.	41761..41860	1.00833	0
26	.	41757..41856	1.00833	0
26	.	41787..41886	1.00833	0
26	.	41758..41857	1.00833	0
26	.	41785..41884	1.00833	0
26	.	41783..41882	1.00833	0
26	.	41776..41875	1.00833	0
26	.	41762..41861	1.00833	0
26	.	41778..41877	1.00833	0
26	.	41768..41867	1.00833	0
26	.	41765..41864	1.00833	0
26	.	41786..41885	1.00833	0
26	.	41784..41883	1.00833	0
26	.	41773..41872	1.00833	0
26	.	41770..41869	1.00833	0
26	.	41766..41865	1.00833	0
26	.	41772..41871	1.00833	0
26	.	41764..41863	1.00833	0
26	.	41769..41868	1.00833	0
26	.	41780..41879	1.00833	0
26	.	41777..41876	1.00833	0
26	.	41767..41866	1.00833	0
26	.	41771..41870	1.00833	0
26	.	41763..41862	1.00833	0
26	.	41779..41878	1.00833	0
26	.	2239436..2239535	0.995679	0
26	.	2239435..2239534	0.995679	0
26	.	2239434..2239533	0.995679	0
26	.	2239425..2239524	0.995679	0
26	.	2239433..2239532	0.995679	0
26	.	2239424..2239523	0.995679	0
26	.	2239412..2239511	0.995679	0
26	.	2239413..2239512	0.995679	0
26	.	2239431..2239530	0.995679	0
26	.	2239432..2239531	0.995679	0
26	.	2239423..2239522	0.995679	0
26	.	2239422..2239521	0.995679	0
26	.	2239415..2239514	0.995679	0
26	.	2239419..2239518	0.995679	0
26	.	2239420..2239519	0.995679	0
26	.	2239421..2239520	0.995679	0
26	.	2239410..2239509	0.995679	0
26	.	2239429..2239528	0.995679	0
26	.	2239411..2239510	0.995679	0
26	.	2239430..2239529	0.995679	0
26	.	2239416..2239515	0.995679	0
26	.	2239426..2239525	0.995679	0
26	.	2239417..2239516	0.995679	0
26	.	2239437..2239536	0.995679	0
26	.	2239414..2239513	0.995679	0
26	.	2239428..2239527	0.995679	0
26	.	2239427..2239526	0.995679	0
26	.	2239418..2239517	0.995679	0
26	.	39627..39656	0.9914	0
26	.	1237669..1237768	0.982967	0
26	.	1237671..1237770	0.982967	0
26	.	1237672..1237771	0.982967	0
26	.	1237667..1237766	0.982967	0
26	.	1237670..1237769	0.982967	0
26	.	1237668..1237767	0.982967	0
26	.	1553556..1553655	0.978811	0
26	.	1553558..1553657	0.978811	0
26	.	1553557..1553656	0.978811	0
26	.	1553544..1553643	0.978811	0
26	.	1553546..1553645	0.978811	0
26	.	1553553..1553652	0.978811	0
26	.	1553549..1553648	0.978811	0
26	.	1553554..1553653	0.978811	0
26	.	1553555..1553654	0.978811	0
26	.	1553543..1553642	0.978811	0
26	.	1553545..1553644	0.978811	0
26	.	1553552..1553651	0.978811	0
26	.	1553551..1553650	0.978811	0
26	.	1553547..1553646	0.978811	0
26	.	1553559..1553658	0.978811	0
26	.	1554551..1554613	0.978811	0
26	.	1553560..1553659	0.978811	0
26	.	1553548..1553647	0.978811	0
26	.	1553550..1553649	0.978811	0
26	.	825497..825543	0.966576	0
26	.	2407873..2407920	0.954677	0
26	.	825471..825519	0.950782	0
26	.	1559915..1560014	0.946922	0
26	.	1559908..1560007	0.946922	0
26	.	1559904..1560003	0.946922	0
26	.	1559896..1559995	0.946922	0
26	.	1559914..1560013	0.946922	0
26	.	1559907..1560006	0.946922	0
26	.	1559903..1560002	0.946922	0
26	.	1559897..1559996	0.946922	0
26	.	1559911..1560010	0.946922	0
26	.	1559913..1560012	0.946922	0
26	.	1559901..1560000	0.946922	0
26	.	1559900..1559999	0.946922	0
26	.	1559916..1560015	0.946922	0
26	.	1559909..1560008	0.946922	0
26	.	1559905..1560004	0.946922	0
26	.	1559895..1559994	0.946922	0
26	.	1559906..1560005	0.946922	0
26	.	1559894..1559993	0.946922	0
26	.	1559899..1559998	0.946922	0
26	.	1559902..1560001	0.946922	0
26	.	1559893..1559992	0.946922	0
26	.	1559898..1559997	0.946922	0
26	.	1559910..1560009	0.946922	0
26	.	1559912..1560011	0.946922	0
26	.	2155929..2155995	0.939302	0
26	.	3349698..3349797	0.924453	0
26	.	3349694..3349793	0.924453	0
26	.	3349697..3349796	0.924453	0
26	.	3349692..3349791	0.924453	0
26	.	3349087..3349130	0.924453	0
26	.	3349690..3349789	0.924453	0
26	.	3349693..3349792	0.924453	0
26	.	3349696..3349795	0.924453	0
26	.	3349688..3349787	0.924453	0
26	.	3349695..3349794	0.924453	0
26	.	3349701..3349800	0.924453	0
26	.	3349689..3349788	0.924453	0
26	.	3349699..3349798	0.924453	0
26	.	3349702..3349801	0.924453	0
26	.	3349700..3349799	0.924453	0
26	.	3349703..3349802	0.924453	0
26	.	3349691..3349790	0.924453	0
26	.	1514184..1514215	0.920819	0
26	.	3367812..3367911	0.917215	0
26	.	3367814..3367913	0.917215	0
26	.	3367811..3367910	0.917215	0
26	.	3367817..3367916	0.917215	0
26	.	3367815..3367914	0.917215	0
26	.	3367818..3367917	0.917215	0
26	.	3367813..3367912	0.917215	0
26	.	3367816..3367915	0.917215	0
26	.	2392051..2392115	0.91364	0
26	.	1339834..1339920	0.91364	0
26	.	2386801..2386835	0.91364	0
26	.	3358191..3358238	0.906578	0
26	.	1533555..1533652	0.899629	0
26	.	781080..781135	0.899629	0
26	.	2461780..2461811	0.88941	0
26	.	3254834..3254933	0.876148	0
26	.	3354800..3354836	0.876148	0
26	.	1847081..1847118	0.869666	0
26	.	3264517..3264557	0.866461	0
26	.	318286..318385	0.850781	0
26	.	318283..318382	0.850781	0
26	.	318285..318384	0.850781	0
26	.	318293..318392	0.850781	0
26	.	318296..318395	0.850781	0
26	.	318279..318378	0.850781	0
26	.	318287..318386	0.850781	0
26	.	318284..318383	0.850781	0
26	.	318281..318380	0.850781	0
26	.	318299..318398	0.850781	0
26	.	318297..318396	0.850781	0
26	.	318292..318391	0.850781	0
26	.	318294..318393	0.850781	0
26	.	318295..318394	0.850781	0
[truncated: 949 more rows]

## Sheet: Figure3
ID	Colour	Variant Info
4003	#a6cee3	Variant3-99
4365	#a6cee3	Variant3-99
4396	#a6cee3	Variant3-99
4434	#a6cee3	Variant3-99
4443	#a6cee3	Variant3-99
4451	#a6cee3	Variant3-99
4474	#a6cee3	Variant3-99
4542	#a6cee3	Variant3-99
4586	#a6cee3	Variant3-99
4595	#a6cee3	Variant3-99
4611	#a6cee3	Variant3-99
4612	#a6cee3	Variant3-99
4659	#a6cee3	Variant3-99
4693	#a6cee3	Variant3-99
4378	#a6cee3	Variant3-98
4376	#a6cee3	Variant3-92
3640	#1f78b4	Variant3
3641	#1f78b4	Variant3
3643	#1f78b4	Variant3
3644	#1f78b4	Variant3
3649	#1f78b4	Variant3
3650	#1f78b4	Variant3
3944	#1f78b4	Variant3
3947	#1f78b4	Variant3
3952	#1f78b4	Variant3
3954	#1f78b4	Variant3
3955	#1f78b4	Variant3
3956	#1f78b4	Variant3
3957	#1f78b4	Variant3
3959	#1f78b4	Variant3
3960	#1f78b4	Variant3
3962	#1f78b4	Variant3
3963	#1f78b4	Variant3
3966	#1f78b4	Variant3
3996	#1f78b4	Variant3
3999	#1f78b4	Variant3
4000	#1f78b4	Variant3
4005	#1f78b4	Variant3
4302	#1f78b4	Variant3
4313	#1f78b4	Variant3
4318	#1f78b4	Variant3
4331	#1f78b4	Variant3
4337	#1f78b4	Variant3
4352	#1f78b4	Variant3
4353	#1f78b4	Variant3
4355	#1f78b4	Variant3
4356	#1f78b4	Variant3
4371	#1f78b4	Variant3
4372	#1f78b4	Variant3
4373	#1f78b4	Variant3
4374	#1f78b4	Variant3
4375	#1f78b4	Variant3
4377	#1f78b4	Variant3
4379	#1f78b4	Variant3
4379	#1f78b4	Variant3
4395	#1f78b4	Variant3
4403	#1f78b4	Variant3
4409	#1f78b4	Variant3
4411	#1f78b4	Variant3
4412	#1f78b4	Variant3
4422	#1f78b4	Variant3
4440	#1f78b4	Variant3
4452	#1f78b4	Variant3
4456	#1f78b4	Variant3
4457	#1f78b4	Variant3
4460	#1f78b4	Variant3
4461	#1f78b4	Variant3
4462	#1f78b4	Variant3
4466	#1f78b4	Variant3
4468	#1f78b4	Variant3
4469	#1f78b4	Variant3
4470	#1f78b4	Variant3
4471	#1f78b4	Variant3
4472	#1f78b4	Variant3
4548	#1f78b4	Variant3
4564	#1f78b4	Variant3
4567	#1f78b4	Variant3
4575	#1f78b4	Variant3
4576	#1f78b4	Variant3
4577	#1f78b4	Variant3
4582	#1f78b4	Variant3
4596	#1f78b4	Variant3
4598	#1f78b4	Variant3
4609	#1f78b4	Variant3
4610	#1f78b4	Variant3
4613	#1f78b4	Variant3
4616	#1f78b4	Variant3
4657	#1f78b4	Variant3
4666	#1f78b4	Variant3
4684	#1f78b4	Variant3
4687	#1f78b4	Variant3
4706	#1f78b4	Variant3
4785	#1f78b4	Variant3
4787	#1f78b4	Variant3
4789	#1f78b4	Variant3
4796	#1f78b4	Variant3
4797	#1f78b4	Variant3
4798	#1f78b4	Variant3
4805	#1f78b4	Variant3
4811	#1f78b4	Variant3
4812	#1f78b4	Variant3
4815	#1f78b4	Variant3
4830	#1f78b4	Variant3
4835	#1f78b4	Variant3
ERS1080594	#1f78b4	Variant3
ERS579199	#1f78b4	Variant3
GCA_000048665	#1f78b4	Variant3
GCA_000092545	#1f78b4	Variant3
GCA_000211115	#1f78b4	Variant3
GCA_000823305	#1f78b4	Variant3
GCA_000823325	#1f78b4	Variant3
GCA_000823345	#1f78b4	Variant3
GCA_000823365	#1f78b4	Variant3
GCA_000823385	#1f78b4	Variant3
GCA_000823405	#1f78b4	Variant3
GCA_000823445	#1f78b4	Variant3
GCA_000823465	#1f78b4	Variant3
GCA_000823505	#1f78b4	Variant3
GCA_000823525	#1f78b4	Variant3
GCA_000823545	#1f78b4	Variant3
GCA_000823565	#1f78b4	Variant3
GCA_000823585	#1f78b4	Variant3
GCA_000823605	#1f78b4	Variant3
GCA_000823625	#1f78b4	Variant3
GCA_000823665	#1f78b4	Variant3
GCA_000823685	#1f78b4	Variant3
GCA_000823705	#1f78b4	Variant3
GCA_000823725	#1f78b4	Variant3
GCA_000823745	#1f78b4	Variant3
GCA_000823765	#1f78b4	Variant3
GCA_000823785	#1f78b4	Variant3
GCA_001549915	#1f78b4	Variant3
GCA_001549925	#1f78b4	Variant3
GCA_001590615	#1f78b4	Variant3
GCA_001590695	#1f78b4	Variant3
GCA_001592705	#1f78b4	Variant3
GCA_001601075	#1f78b4	Variant3
GCA_001639045	#1f78b4	Variant3
GCA_001652645	#1f78b4	Variant3
GCA_001652665	#1f78b4	Variant3
GCA_001652685	#1f78b4	Variant3
GCA_001766275	#1f78b4	Variant3
GCA_001766295	#1f78b4	Variant3
GCA_001766315	#1f78b4	Variant3
GCA_001766335	#1f78b4	Variant3
GCA_001766355	#1f78b4	Variant3
GCA_001766375	#1f78b4	Variant3
GCA_001969405	#1f78b4	Variant3
GCA_001989475	#1f78b4	Variant3
GCA_900048905	#1f78b4	Variant3
GCA_900049265	#1f78b4	Variant3
GCA_900049275	#1f78b4	Variant3
GCA_900050175	#1f78b4	Variant3
GCA_900050185	#1f78b4	Variant3
GCA_900050215	#1f78b4	Variant3
GCA_900050555	#1f78b4	Variant3
GCA_900050975	#1f78b4	Variant3
GCA_900051665	#1f78b4	Variant3
GCA_900051725	#1f78b4	Variant3
GCA_900053345	#1f78b4	Variant3
GCA_900053365	#1f78b4	Variant3
GCA_900053415	#1f78b4	Variant3
GCA_900053695	#1f78b4	Variant3
GCA_900054155	#1f78b4	Variant3
GCA_900054405	#1f78b4	Variant3
GCA_900055585	#1f78b4	Variant3
GCA_900056645	#1f78b4	Variant3
GCA_900056655	#1f78b4	Variant3
GCA_900056915	#1f78b4	Variant3
GCA_900057235	#1f78b4	Variant3
GCA_900057245	#1f78b4	Variant3
GCA_900059935	#1f78b4	Variant3
GCA_900059945	#1f78b4	Variant3
GCA_900060205	#1f78b4	Variant3
GCA_900060725	#1f78b4	Variant3
GCA_900060745	#1f78b4	Variant3
GCA_900061455	#1f78b4	Variant3
GCA_900061465	#1f78b4	Variant3
GCA_900061525	#1f78b4	Variant3
GCA_900061605	#1f78b4	Variant3
GCA_900061635	#1f78b4	Variant3
GCA_900061645	#1f78b4	Variant3
GCA_900061655	#1f78b4	Variant3
GCA_900061665	#1f78b4	Variant3
GCA_900061675	#1f78b4	Variant3
GCA_900061685	#1f78b4	Variant3
GCA_900061695	#1f78b4	Variant3
GCA_900061705	#1f78b4	Variant3
GCA_900061715	#1f78b4	Variant3
GCA_900061725	#1f78b4	Variant3
GCA_900062495	#1f78b4	Variant3
GCA_900062505	#1f78b4	Variant3
GCA_900062515	#1f78b4	Variant3
GCA_900063035	#1f78b4	Variant3
GCA_900063055	#1f78b4	Variant3
GCA_900063795	#1f78b4	Variant3
GCA_900063805	#1f78b4	Variant3
GCA_900063815	#1f78b4	Variant3
GCA_900064725	#1f78b4	Variant3
GCA_900065315	#1f78b4	Variant3
GCA_900065435	#1f78b4	Variant3
GCA_900070135	#1f78b4	Variant3
GCA_900070145	#1f78b4	Variant3
GCA_900070185	#1f78b4	Variant3
GCA_900092465	#1f78b4	Variant3
GCA_900119785	#1f78b4	Variant3
4718	#b2df8a	Variant2-99
4698	#b2df8a	Variant2-96
4369	#b2df8a	Variant2-94
4802	#b2df8a	Variant2-94
GCA_900053665	#b2df8a	Variant2-94
4002	#33a02c	Variant2
4304	#33a02c	Variant2
4306	#33a02c	Variant2
4317	#33a02c	Variant2
4320	#33a02c	Variant2
4329	#33a02c	Variant2
4332	#33a02c	Variant2
4334	#33a02c	Variant2
4351	#33a02c	Variant2
4370	#33a02c	Variant2
4404	#33a02c	Variant2
4449	#33a02c	Variant2
4543	#33a02c	Variant2
4562	#33a02c	Variant2
4583	#33a02c	Variant2
4599	#33a02c	Variant2
4605	#33a02c	Variant2
4606	#33a02c	Variant2
4607	#33a02c	Variant2
4608	#33a02c	Variant2
4649	#33a02c	Variant2
4669	#33a02c	Variant2
4677	#33a02c	Variant2
4682	#33a02c	Variant2
4688	#33a02c	Variant2
4692	#33a02c	Variant2
4697	#33a02c	Variant2
4782	#33a02c	Variant2
4786	#33a02c	Variant2
4799	#33a02c	Variant2
4816	#33a02c	Variant2
4829	#33a02c	Variant2
4833	#33a02c	Variant2
4837	#33a02c	Variant2
GCA_000092625	#33a02c	Variant2
GCA_000306865	#33a02c	Variant2
GCA_000724005	#33a02c	Variant2
GCA_000823485	#33a02c	Variant2
GCA_000823805	#33a02c	Variant2
GCA_001600895	#33a02c	Variant2
GCA_001601325	#33a02c	Variant2
GCA_001601355	#33a02c	Variant2
GCA_001601455	#33a02c	Variant2
GCA_001601505	#33a02c	Variant2
GCA_001601535	#33a02c	Variant2
GCA_001610735	#33a02c	Variant2
GCA_001677115	#33a02c	Variant2
GCA_001752865	#33a02c	Variant2
GCA_001752945	#33a02c	Variant2
GCA_001753345	#33a02c	Variant2
GCA_900048915	#33a02c	Variant2
GCA_900048955	#33a02c	Variant2
GCA_900048965	#33a02c	Variant2
GCA_900049285	#33a02c	Variant2
GCA_900049295	#33a02c	Variant2
GCA_900049305	#33a02c	Variant2
GCA_900049375	#33a02c	Variant2
GCA_900050195	#33a02c	Variant2
GCA_900050245	#33a02c	Variant2
GCA_900051005	#33a02c	Variant2
GCA_900051015	#33a02c	Variant2
GCA_900051025	#33a02c	Variant2
GCA_900051675	#33a02c	Variant2
GCA_900051685	#33a02c	Variant2
GCA_900051745	#33a02c	Variant2
GCA_900051755	#33a02c	Variant2
GCA_900052265	#33a02c	Variant2
GCA_900052325	#33a02c	Variant2
GCA_900052335	#33a02c	Variant2
GCA_900052905	#33a02c	Variant2
GCA_900052925	#33a02c	Variant2
GCA_900052945	#33a02c	Variant2
GCA_900053335	#33a02c	Variant2
GCA_900053425	#33a02c	Variant2
GCA_900053435	#33a02c	Variant2
GCA_900053445	#33a02c	Variant2
GCA_900053745	#33a02c	Variant2
GCA_900054165	#33a02c	Variant2
GCA_900054385	#33a02c	Variant2
GCA_900054395	#33a02c	Variant2
GCA_900054435	#33a02c	Variant2
GCA_900054645	#33a02c	Variant2
GCA_900054655	#33a02c	Variant2
GCA_900054665	#33a02c	Variant2
GCA_900054675	#33a02c	Variant2
GCA_900054685	#33a02c	Variant2
GCA_900054695	#33a02c	Variant2
GCA_900055215	#33a02c	Variant2
GCA_900055605	#33a02c	Variant2
GCA_900055615	#33a02c	Variant2
GCA_900055625	#33a02c	Variant2
GCA_900055635	#33a02c	Variant2
GCA_900056195	#33a02c	Variant2
GCA_900056205	#33a02c	Variant2
GCA_900056215	#33a02c	Variant2
GCA_900056225	#33a02c	Variant2
GCA_900056235	#33a02c	Variant2
GCA_900056245	#33a02c	Variant2
GCA_900056935	#33a02c	Variant2
GCA_900056945	#33a02c	Variant2
GCA_900057265	#33a02c	Variant2
GCA_900057275	#33a02c	Variant2
GCA_900057575	#33a02c	Variant2
GCA_900057585	#33a02c	Variant2
GCA_900057595	#33a02c	Variant2
GCA_900057605	#33a02c	Variant2
GCA_900057615	#33a02c	Variant2
GCA_900057625	#33a02c	Variant2
GCA_900057745	#33a02c	Variant2
GCA_900057785	#33a02c	Variant2
GCA_900058355	#33a02c	Variant2
GCA_900058555	#33a02c	Variant2
GCA_900058605	#33a02c	Variant2
GCA_900058825	#33a02c	Variant2
GCA_900058835	#33a02c	Variant2
GCA_900058845	#33a02c	Variant2
GCA_900058855	#33a02c	Variant2
GCA_900058865	#33a02c	Variant2
GCA_900059575	#33a02c	Variant2
GCA_900059595	#33a02c	Variant2
GCA_900059605	#33a02c	Variant2
GCA_900060005	#33a02c	Variant2
GCA_900060015	#33a02c	Variant2
GCA_900060025	#33a02c	Variant2
GCA_900060415	#33a02c	Variant2
GCA_900060425	#33a02c	Variant2
GCA_900060435	#33a02c	Variant2
GCA_900060445	#33a02c	Variant2
GCA_900060455	#33a02c	Variant2
GCA_900060775	#33a02c	Variant2
GCA_900060785	#33a02c	Variant2
GCA_900060795	#33a02c	Variant2
GCA_900061475	#33a02c	Variant2
GCA_900061485	#33a02c	Variant2
GCA_900061515	#33a02c	Variant2
GCA_900061535	#33a02c	Variant2
GCA_900061545	#33a02c	Variant2
GCA_900061565	#33a02c	Variant2
GCA_900061975	#33a02c	Variant2
GCA_900062525	#33a02c	Variant2
GCA_900062535	#33a02c	Variant2
GCA_900062545	#33a02c	Variant2
GCA_900062555	#33a02c	Variant2
GCA_900062565	#33a02c	Variant2
GCA_900062575	#33a02c	Variant2
GCA_900062585	#33a02c	Variant2
GCA_900062595	#33a02c	Variant2
GCA_900062605	#33a02c	Variant2
GCA_900062615	#33a02c	Variant2
GCA_900062625	#33a02c	Variant2
GCA_900062635	#33a02c	Variant2
GCA_900062645	#33a02c	Variant2
GCA_900062655	#33a02c	Variant2
GCA_900062665	#33a02c	Variant2
GCA_900062675	#33a02c	Variant2
GCA_900062685	#33a02c	Variant2
GCA_900062695	#33a02c	Variant2
GCA_900062705	#33a02c	Variant2
GCA_900062715	#33a02c	Variant2
GCA_900062725	#33a02c	Variant2
GCA_900062735	#33a02c	Variant2
GCA_900062745	#33a02c	Variant2
GCA_900062755	#33a02c	Variant2
GCA_900062875	#33a02c	Variant2
GCA_900063115	#33a02c	Variant2
GCA_900063125	#33a02c	Variant2
GCA_900063135	#33a02c	Variant2
GCA_900063145	#33a02c	Variant2
GCA_900063835	#33a02c	Variant2
GCA_900063845	#33a02c	Variant2
GCA_900063855	#33a02c	Variant2
GCA_900063865	#33a02c	Variant2
GCA_900063875	#33a02c	Variant2
GCA_900063885	#33a02c	Variant2
GCA_900063895	#33a02c	Variant2
GCA_900063905	#33a02c	Variant2
GCA_900063915	#33a02c	Variant2
GCA_900063925	#33a02c	Variant2
GCA_900063935	#33a02c	Variant2
GCA_900064205	#33a02c	Variant2
GCA_900064315	#33a02c	Variant2
GCA_900064325	#33a02c	Variant2
GCA_900064335	#33a02c	Variant2
GCA_900064345	#33a02c	Variant2
GCA_900064355	#33a02c	Variant2
GCA_900064365	#33a02c	Variant2
GCA_900064375	#33a02c	Variant2
GCA_900064385	#33a02c	Variant2
GCA_900064495	#33a02c	Variant2
GCA_900064755	#33a02c	Variant2
GCA_900064765	#33a02c	Variant2
GCA_900065445	#33a02c	Variant2
GCA_900065905	#33a02c	Variant2
GCA_900065915	#33a02c	Variant2
GCA_900070125	#33a02c	Variant2
GCA_900073005	#33a02c	Variant2
GCA_900073035	#33a02c	Variant2
GCA_900119755	#33a02c	Variant2
GCA_900119765	#33a02c	Variant2
4312	#fb9a99	Variant1-99
4415	#fb9a99	Variant1-99
GCA_900060695	#fb9a99	Variant1-99
GCA_900060705	#fb9a99	Variant1-99
GCA_900064175	#fb9a99	Variant1-99
GCA_900073025	#fb9a99	Variant1-99
4668	#fb9a99	Variant1-95
4689	#fb9a99	Variant1-95
4408	#fb9a99	Variant1-94
3646	#e31a1c	Variant1
3647	#e31a1c	Variant1
3951	#e31a1c	Variant1
3958	#e31a1c	Variant1
3987	#e31a1c	Variant1
3995	#e31a1c	Variant1
4009	#e31a1c	Variant1
4010	#e31a1c	Variant1
4011	#e31a1c	Variant1
4012	#e31a1c	Variant1
4014	#e31a1c	Variant1
4023	#e31a1c	Variant1
4307	#e31a1c	Variant1
4310	#e31a1c	Variant1
4311	#e31a1c	Variant1
4314	#e31a1c	Variant1
4325	#e31a1c	Variant1
4326	#e31a1c	Variant1
4327	#e31a1c	Variant1
4349	#e31a1c	Variant1
4367	#e31a1c	Variant1
4394	#e31a1c	Variant1
4401	#e31a1c	Variant1
4413	#e31a1c	Variant1
4416	#e31a1c	Variant1
4438	#e31a1c	Variant1
4454	#e31a1c	Variant1
4459	#e31a1c	Variant1
4463	#e31a1c	Variant1
4464	#e31a1c	Variant1
4467	#e31a1c	Variant1
4539	#e31a1c	Variant1
4546	#e31a1c	Variant1
4552	#e31a1c	Variant1
4557	#e31a1c	Variant1
4558	#e31a1c	Variant1
4559	#e31a1c	Variant1
4560	#e31a1c	Variant1
4566	#e31a1c	Variant1
4584	#e31a1c	Variant1
4588	#e31a1c	Variant1
4594	#e31a1c	Variant1
4615	#e31a1c	Variant1
4647	#e31a1c	Variant1
4652	#e31a1c	Variant1
4667	#e31a1c	Variant1
4673	#e31a1c	Variant1
4678	#e31a1c	Variant1
4679	#e31a1c	Variant1
4680	#e31a1c	Variant1
4783	#e31a1c	Variant1
4790	#e31a1c	Variant1
4792	#e31a1c	Variant1
4794	#e31a1c	Variant1
4795	#e31a1c	Variant1
4800	#e31a1c	Variant1
4804	#e31a1c	Variant1
4806	#e31a1c	Variant1
4807	#e31a1c	Variant1
4814	#e31a1c	Variant1
4819	#e31a1c	Variant1
4824	#e31a1c	Variant1
4827	#e31a1c	Variant1
4828	#e31a1c	Variant1
4831	#e31a1c	Variant1
ERS1110721	#e31a1c	Variant1
ERS579195	#e31a1c	Variant1
ERS579201	#e31a1c	Variant1
GCA_000008485	#e31a1c	Variant1
GCA_000048645	#e31a1c	Variant1
GCA_000277025	#e31a1c	Variant1
GCA_000277065	#e31a1c	Variant1
GCA_000586375	#e31a1c	Variant1
GCA_000614785	#e31a1c	Variant1
GCA_000823645	#e31a1c	Variant1
GCA_001582475	#e31a1c	Variant1
GCA_001600915	#e31a1c	Variant1
GCA_001600925	#e31a1c	Variant1
GCA_001601055	#e31a1c	Variant1
GCA_001601085	#e31a1c	Variant1
GCA_001601115	#e31a1c	Variant1
GCA_001601135	#e31a1c	Variant1
GCA_001601165	#e31a1c	Variant1
GCA_001601235	#e31a1c	Variant1
GCA_001601245	#e31a1c	Variant1
GCA_001601375	#e31a1c	Variant1
GCA_001601475	#e31a1c	Variant1
GCA_001601485	#e31a1c	Variant1
GCA_001685545	#e31a1c	Variant1
GCA_001685575	#e31a1c	Variant1
GCA_001752725	#e31a1c	Variant1
GCA_001752745	#e31a1c	Variant1
GCA_001752765	#e31a1c	Variant1
GCA_001752785	#e31a1c	Variant1
GCA_001752805	#e31a1c	Variant1
GCA_001752825	#e31a1c	Variant1
GCA_001752845	#e31a1c	Variant1
GCA_001752885	#e31a1c	Variant1
GCA_001752905	#e31a1c	Variant1
GCA_001752925	#e31a1c	Variant1
GCA_001752965	#e31a1c	Variant1
GCA_001753065	#e31a1c	Variant1
GCA_001753105	#e31a1c	Variant1
GCA_001753125	#e31a1c	Variant1
GCA_001753145	#e31a1c	Variant1
GCA_001753285	#e31a1c	Variant1
GCA_001753325	#e31a1c	Variant1
GCA_001753365	#e31a1c	Variant1
GCA_001753385	#e31a1c	Variant1
GCA_001753405	#e31a1c	Variant1
GCA_001941585	#e31a1c	Variant1
GCA_900048945	#e31a1c	Variant1
GCA_900049255	#e31a1c	Variant1
GCA_900050235	#e31a1c	Variant1
GCA_900050565	#e31a1c	Variant1
GCA_900050985	#e31a1c	Variant1
GCA_900050995	#e31a1c	Variant1
GCA_900051655	#e31a1c	Variant1
GCA_900051735	#e31a1c	Variant1
GCA_900052055	#e31a1c	Variant1
GCA_900052065	#e31a1c	Variant1
GCA_900052075	#e31a1c	Variant1
GCA_900052105	#e31a1c	Variant1
GCA_900052255	#e31a1c	Variant1
GCA_900052285	#e31a1c	Variant1
GCA_900052295	#e31a1c	Variant1
GCA_900052305	#e31a1c	Variant1
GCA_900052315	#e31a1c	Variant1
GCA_900052915	#e31a1c	Variant1
GCA_900053385	#e31a1c	Variant1
GCA_900053395	#e31a1c	Variant1
GCA_900053405	#e31a1c	Variant1
GCA_900053675	#e31a1c	Variant1
GCA_900053685	#e31a1c	Variant1
GCA_900053705	#e31a1c	Variant1
GCA_900053715	#e31a1c	Variant1
GCA_900053725	#e31a1c	Variant1
GCA_900053735	#e31a1c	Variant1
GCA_900054415	#e31a1c	Variant1
GCA_900054425	#e31a1c	Variant1
GCA_900055195	#e31a1c	Variant1
GCA_900055205	#e31a1c	Variant1
GCA_900055575	#e31a1c	Variant1
GCA_900055595	#e31a1c	Variant1
GCA_900056185	#e31a1c	Variant1
GCA_900057765	#e31a1c	Variant1
GCA_900057775	#e31a1c	Variant1
GCA_900058335	#e31a1c	Variant1
GCA_900058345	#e31a1c	Variant1
GCA_900058585	#e31a1c	Variant1
GCA_900058595	#e31a1c	Variant1
GCA_900058805	#e31a1c	Variant1
GCA_900058815	#e31a1c	Variant1
GCA_900059585	#e31a1c	Variant1
GCA_900059965	#e31a1c	Variant1
GCA_900059975	#e31a1c	Variant1
GCA_900059985	#e31a1c	Variant1
GCA_900059995	#e31a1c	Variant1
GCA_900060385	#e31a1c	Variant1
GCA_900060395	#e31a1c	Variant1
GCA_900060405	#e31a1c	Variant1
GCA_900060755	#e31a1c	Variant1
GCA_900060765	#e31a1c	Variant1
GCA_900061495	#e31a1c	Variant1
GCA_900061505	#e31a1c	Variant1
GCA_900061555	#e31a1c	Variant1
GCA_900061595	#e31a1c	Variant1
GCA_900061935	#e31a1c	Variant1
GCA_900061945	#e31a1c	Variant1
GCA_900062315	#e31a1c	Variant1
GCA_900062325	#e31a1c	Variant1
GCA_900062345	#e31a1c	Variant1
GCA_900062355	#e31a1c	Variant1
GCA_900062365	#e31a1c	Variant1
GCA_900062375	#e31a1c	Variant1
GCA_900062385	#e31a1c	Variant1
GCA_900062395	#e31a1c	Variant1
GCA_900062405	#e31a1c	Variant1
GCA_900062415	#e31a1c	Variant1
GCA_900062425	#e31a1c	Variant1
GCA_900062435	#e31a1c	Variant1
GCA_900062445	#e31a1c	Variant1
GCA_900062455	#e31a1c	Variant1
GCA_900062465	#e31a1c	Variant1
GCA_900062475	#e31a1c	Variant1
GCA_900062485	#e31a1c	Variant1
GCA_900062865	#e31a1c	Variant1
GCA_900063045	#e31a1c	Variant1
GCA_900063065	#e31a1c	Variant1
GCA_900063075	#e31a1c	Variant1
GCA_900063085	#e31a1c	Variant1
GCA_900063095	#e31a1c	Variant1
GCA_900063105	#e31a1c	Variant1
GCA_900063785	#e31a1c	Variant1
GCA_900063825	#e31a1c	Variant1
GCA_900064185	#e31a1c	Variant1
GCA_900064195	#e31a1c	Variant1
GCA_900064485	#e31a1c	Variant1
GCA_900064715	#e31a1c	Variant1
GCA_900064735	#e31a1c	Variant1
GCA_900064745	#e31a1c	Variant1
GCA_900065305	#e31a1c	Variant1
GCA_900065895	#e31a1c	Variant1
GCA_900070155	#e31a1c	Variant1
GCA_900073045	#e31a1c	Variant1
GCA_900073055	#e31a1c	Variant1
GCA_900119775	#e31a1c	Variant1
GCA_001600995	#8c510a	below80
GCA_001601005	#8c510a	below80
GCA_001600985	#8c510a	below80
GCA_001601155	#8c510a	below80
GCA_000953935	#8c510a	below80
ERS1080591	#8c510a	below80
GCA_000586235	#8c510a	below80
GCA_001582305	#8c510a	below80
4568	#8c510a	below80
4683	#8c510a	below80
GCA_001601175	#8c510a	below80
3642	#878787	absent
3645	#878787	absent
3648	#878787	absent
3651	#878787	absent
3943	#878787	absent
3945	#878787	absent
3946	#878787	absent
3948	#878787	absent
3949	#878787	absent
3950	#878787	absent
3953	#878787	absent
3961	#878787	absent
3964	#878787	absent
3965	#878787	absent
3967	#878787	absent
3968	#878787	absent
3969	#878787	absent
3970	#878787	absent
3971	#878787	absent
3972	#878787	absent
3973	#878787	absent
3974	#878787	absent
3975	#878787	absent
3976	#878787	absent
3977	#878787	absent
3978	#878787	absent
3979	#878787	absent
3980	#878787	absent
3981	#878787	absent
3982	#878787	absent
3983	#878787	absent
3984	#878787	absent
3985	#878787	absent
3986	#878787	absent
3988	#878787	absent
3989	#878787	absent
3990	#878787	absent
3991	#878787	absent
3992	#878787	absent
3993	#878787	absent
3994	#878787	absent
3997	#878787	absent
3998	#878787	absent
4001	#878787	absent
4004	#878787	absent
4006	#878787	absent
4007	#878787	absent
4008	#878787	absent
4013	#878787	absent
4015	#878787	absent
4016	#878787	absent
4017	#878787	absent
4018	#878787	absent
4019	#878787	absent
4020	#878787	absent
4021	#878787	absent
4022	#878787	absent
4299	#878787	absent
4300	#878787	absent
4301	#878787	absent
4303	#878787	absent
4305	#878787	absent
4308	#878787	absent
4309	#878787	absent
4315	#878787	absent
4316	#878787	absent
4319	#878787	absent
4321	#878787	absent
4322	#878787	absent
4323	#878787	absent
4324	#878787	absent
4328	#878787	absent
4330	#878787	absent
4333	#878787	absent
4335	#878787	absent
4336	#878787	absent
4338	#878787	absent
4339	#878787	absent
4340	#878787	absent
4341	#878787	absent
4342	#878787	absent
4343	#878787	absent
4344	#878787	absent
4345	#878787	absent
4346	#878787	absent
4347	#878787	absent
4348	#878787	absent
4350	#878787	absent
4354	#878787	absent
4357	#878787	absent
4358	#878787	absent
4359	#878787	absent
4360	#878787	absent
4361	#878787	absent
4362	#878787	absent
4363	#878787	absent
4364	#878787	absent
4366	#878787	absent
4368	#878787	absent
4397	#878787	absent
4398	#878787	absent
4399	#878787	absent
4400	#878787	absent
4402	#878787	absent
4405	#878787	absent
4406	#878787	absent
4407	#878787	absent
4410	#878787	absent
4414	#878787	absent
4417	#878787	absent
4418	#878787	absent
4419	#878787	absent
4420	#878787	absent
4421	#878787	absent
4423	#878787	absent
4424	#878787	absent
4425	#878787	absent
4426	#878787	absent
4427	#878787	absent
4428	#878787	absent
4429	#878787	absent
4430	#878787	absent
4431	#878787	absent
4432	#878787	absent
4433	#878787	absent
4435	#878787	absent
4436	#878787	absent
4437	#878787	absent
4439	#878787	absent
4441	#878787	absent
4442	#878787	absent
4444	#878787	absent
4445	#878787	absent
4446	#878787	absent
4447	#878787	absent
4448	#878787	absent
4450	#878787	absent
4453	#878787	absent
4455	#878787	absent
4458	#878787	absent
4465	#878787	absent
4473	#878787	absent
4537	#878787	absent
4538	#878787	absent
4540	#878787	absent
4541	#878787	absent
4544	#878787	absent
4545	#878787	absent
4547	#878787	absent
4549	#878787	absent
4550	#878787	absent
4551	#878787	absent
4553	#878787	absent
4554	#878787	absent
4555	#878787	absent
4556	#878787	absent
4561	#878787	absent
4563	#878787	absent
4565	#878787	absent
4569	#878787	absent
4570	#878787	absent
4571	#878787	absent
4572	#878787	absent
4573	#878787	absent
4574	#878787	absent
4578	#878787	absent
4579	#878787	absent
4580	#878787	absent
4581	#878787	absent
4585	#878787	absent
4587	#878787	absent
4589	#878787	absent
4590	#878787	absent
4591	#878787	absent
4592	#878787	absent
4593	#878787	absent
4597	#878787	absent
4600	#878787	absent
4601	#878787	absent
4602	#878787	absent
4603	#878787	absent
4604	#878787	absent
4614	#878787	absent
4648	#878787	absent
4650	#878787	absent
4651	#878787	absent
4653	#878787	absent
4654	#878787	absent
4655	#878787	absent
4656	#878787	absent
4658	#878787	absent
4660	#878787	absent
4661	#878787	absent
4662	#878787	absent
4663	#878787	absent
4664	#878787	absent
4665	#878787	absent
4670	#878787	absent
4671	#878787	absent
4672	#878787	absent
4674	#878787	absent
4675	#878787	absent
4676	#878787	absent
4681	#878787	absent
4685	#878787	absent
4686	#878787	absent
4690	#878787	absent
4691	#878787	absent
4694	#878787	absent
4695	#878787	absent
4696	#878787	absent
4699	#878787	absent
4700	#878787	absent
4701	#878787	absent
4702	#878787	absent
4703	#878787	absent
4704	#878787	absent
4705	#878787	absent
4707	#878787	absent
4708	#878787	absent
4709	#878787	absent
4710	#878787	absent
4711	#878787	absent
4712	#878787	absent
4713	#878787	absent
4714	#878787	absent
4715	#878787	absent
4716	#878787	absent
4717	#878787	absent
4719	#878787	absent
4720	#878787	absent
4721	#878787	absent
4722	#878787	absent
4723	#878787	absent
4724	#878787	absent
4725	#878787	absent
4726	#878787	absent
4784	#878787	absent
4788	#878787	absent
4791	#878787	absent
4793	#878787	absent
4801	#878787	absent
4803	#878787	absent
4808	#878787	absent
4809	#878787	absent
4810	#878787	absent
4813	#878787	absent
4817	#878787	absent
4818	#878787	absent
4820	#878787	absent
4821	#878787	absent
4822	#878787	absent
4823	#878787	absent
4825	#878787	absent
4826	#878787	absent
4832	#878787	absent
4834	#878787	absent
4836	#878787	absent
4838	#878787	absent
4839	#878787	absent
4840	#878787	absent
4841	#878787	absent
ERS1080589	#878787	absent
ERS1080592	#878787	absent
ERS1080593	#878787	absent
ERS1080595	#878787	absent
ERS1080596	#878787	absent
ERS1092523	#878787	absent
ERS1092524	#878787	absent
ERS1110722	#878787	absent
ERS1110726	#878787	absent
ERS1110727	#878787	absent
GCA_000239175	#878787	absent
GCA_000306845	#878787	absent
GCA_000347615	#878787	absent
GCA_000404245	#878787	absent
GCA_000455845	#878787	absent
GCA_000465675	#878787	absent
GCA_000465695	#878787	absent
GCA_000465915	#878787	absent
GCA_000468235	#878787	absent
GCA_000500125	#878787	absent
GCA_000586075	#878787	absent
GCA_000586095	#878787	absent
GCA_000586115	#878787	absent
GCA_000586135	#878787	absent
GCA_000586155	#878787	absent
GCA_000586175	#878787	absent
GCA_000586195	#878787	absent
GCA_000586215	#878787	absent
GCA_000586255	#878787	absent
GCA_000586275	#878787	absent
GCA_000586295	#878787	absent
GCA_000586315	#878787	absent
GCA_000586335	#878787	absent
GCA_000586355	#878787	absent
GCA_000694995	#878787	absent
GCA_000695015	#878787	absent
GCA_000699225	#878787	absent
GCA_000785905	#878787	absent
GCA_000823425	#878787	absent
GCA_000823825	#878787	absent
GCA_000823845	#878787	absent
GCA_000823865	#878787	absent
GCA_000823885	#878787	absent
GCA_000950675	#878787	absent
GCA_000950695	#878787	absent
GCA_000950745	#878787	absent
GCA_000953915	#878787	absent
GCA_001582135	#878787	absent
GCA_001582145	#878787	absent
GCA_001582155	#878787	absent
GCA_001582165	#878787	absent
GCA_001582215	#878787	absent
GCA_001582225	#878787	absent
GCA_001582235	#878787	absent
GCA_001582245	#878787	absent
GCA_001582295	#878787	absent
GCA_001582315	#878787	absent
GCA_001582325	#878787	absent
GCA_001582375	#878787	absent
GCA_001582385	#878787	absent
GCA_001582395	#878787	absent
GCA_001582405	#878787	absent
GCA_001582455	#878787	absent
GCA_001582465	#878787	absent
GCA_001582485	#878787	absent
GCA_001582535	#878787	absent
GCA_001582545	#878787	absent
GCA_001582555	#878787	absent
GCA_001582565	#878787	absent
GCA_001582615	#878787	absent
GCA_001582625	#878787	absent
GCA_001582635	#878787	absent
GCA_001582645	#878787	absent
GCA_001582695	#878787	absent
GCA_001582705	#878787	absent
GCA_001582715	#878787	absent
GCA_001582735	#878787	absent
GCA_001582775	#878787	absent
GCA_001582785	#878787	absent
GCA_001582795	#878787	absent
GCA_001582825	#878787	absent
GCA_001582855	#878787	absent
GCA_001582865	#878787	absent
GCA_001583565	#878787	absent
GCA_001583575	#878787	absent
GCA_001583585	#878787	absent
GCA_001583595	#878787	absent
GCA_001583645	#878787	absent
GCA_001583655	#878787	absent
GCA_001590645	#878787	absent
GCA_001600905	#878787	absent
GCA_001600975	#878787	absent
GCA_001601215	#878787	absent
GCA_001601395	#878787	absent
GCA_001601415	#878787	absent
GCA_001601425	#878787	absent
GCA_001677075	#878787	absent
GCA_001752705	#878787	absent
GCA_001753085	#878787	absent
GCA_001753265	#878787	absent
GCA_001753305	#878787	absent
GCA_001886795	#878787	absent
GCA_001886835	#878787	absent
GCA_001997245	#878787	absent
GCA_002002625	#878787	absent
GCA_002002645	#878787	absent
GCA_900048925	#878787	absent
GCA_900048935	#878787	absent
GCA_900049245	#878787	absent
GCA_900050205	#878787	absent
GCA_900050225	#878787	absent
GCA_900051695	#878787	absent
GCA_900051705	#878787	absent
GCA_900051715	#878787	absent
GCA_900052085	#878787	absent
GCA_900052095	#878787	absent
GCA_900052275	#878787	absent
GCA_900052935	#878787	absent
GCA_900053355	#878787	absent
GCA_900053375	#878787	absent
GCA_900056925	#878787	absent
GCA_900057255	#878787	absent
GCA_900057545	#878787	absent
GCA_900057555	#878787	absent
GCA_900057565	#878787	absent
GCA_900057735	#878787	absent
GCA_900057755	#878787	absent
GCA_900058565	#878787	absent
GCA_900058575	#878787	absent
GCA_900059955	#878787	absent
GCA_900060195	#878787	absent
GCA_900060365	#878787	absent
GCA_900060375	#878787	absent
GCA_900060715	#878787	absent
GCA_900060735	#878787	absent
GCA_900061575	#878787	absent
GCA_900061585	#878787	absent
GCA_900061615	#878787	absent
GCA_900061625	#878787	absent
GCA_900062335	#878787	absent
GCA_900062855	#878787	absent
GCA_900070165	#878787	absent
GCA_900072995	#878787	absent

## Sheet: Figure 4A
strain	lag-1 variant	Plasma (logCFU)							Heat Inactivated Plasma (logCFU)							Mean Diff.	Significant?	Summary	Adjusted P Value						Difference between Heat inactivated plasma and Plasma							Average of the Difference
4310	1	4.04	4.14	3.54	3.667	3			4.792	4.833	4.954	4.035	4.677			-0.9808	Yes	*	0.0454	1way ANOVA			4310	1	0.752	0.693	1.414	0.368	1.677			0.9808
4546	1	4.73	4.83	3.79					4.954	4.845	4.903					-0.4507	No	ns	0.7312	Holm-Sidak's multiple comparisons test			4546	1	0.224	0.015	1.113					0.450667	Number of families	1
4819	1	3.67	3.86	3.2					4.924	4.833	4.881					-1.303	Yes	*	0.0402	Number of families	1		4819	1	1.254	0.973	1.681					1.30267	Number of comparisons per family	6
4552	1	3.78	3.999	3	2.78				4.919	5	4.875	4.855				-1.523	Yes	**	0.0022	Number of comparisons per family	23		4552	1	1.139	1.001	1.875	2.075				1.5225	Alpha	0.05
4438	1	3.86	4.03	3.26	3.531				4.851	4.699	4.954	3.997				-0.955	No	ns	0.1066	Alpha	0.05		4438	1	0.991	0.669	1.694	0.466				0.955
4454	1	3.6	3.56	3.628	2.996	3.743	4.055		4.519	4.477	4.602	4.761	4.716	4.749		-1.04	Yes	*	0.0139				4454	1	0.919	0.917	0.974	1.765	0.973	0.694		1.04033	Tukey's multiple comparisons test	Mean Diff.	95.00% CI of diff.	Significant?	Summary	Adjusted P Value
4682	2	4.829	4.831	4.751	4.754	4.81			4.684	4.77	4.73	4.728	4.75			0.0626	No	ns	0.8587	ANOVA summary			4682	2	-0.145	-0.061	-0.021	-0.026	-0.06			-0.0626
4449	2	4.89	4.97	4.601	4.289	4.011			5.009	5.083	4.878	4.926	4.767			-0.3804	No	ns	0.7312	F	30.76		4449	2	0.119	0.113	0.277	0.637	0.756			0.3804	variant 1 vs. Variant 2	0.07475	-1.113 to 1.263	No	ns	0.998
4718	2	3.6	3.71	2.48	3.58				4.851	4.763	4.869	4.833				-1.487	Yes	**	0.0027	P value	<0.0001		4718	2	1.251	1.053	2.389	1.253				1.4865	variant 1 vs. Variant 3	0.1901	-0.9977 to 1.378	No	ns	0.9688
4719	2	3.23	3.66	3.04					4.875	4.898	4.875					-1.573	Yes	**	0.0072	P value summary	****		4719	2	1.645	1.238	1.835					1.57267	variant 1 vs. not lag1	-2.753	-3.844 to -1.662	Yes	****	<0.0001
4562	2	3.75	3.81	3.15	3.39				5.057	4.982	5.004	4.894				-1.459	Yes	**	0.0032	Significant diff. among means (P < 0.05)?	Yes		4562	2	1.307	1.172	1.854	1.504				1.45925	Variant 2 vs. Variant 3	0.1153	-1.125 to 1.356	No	ns	0.9935
4471	3	4.88	4.86	4.569	3.102	3.71	3.869		5.146	5.104	4.676	4.872	4.476	4.819		-0.6838	No	ns	0.1887	R square	0.8895		4471	3	0.266	0.244	0.107	1.77	0.766	0.95		0.683833	Variant 2 vs. not lag1	-2.828	-3.976 to -1.679	Yes	****	<0.0001
4470	3	4.9	4.05	4.86	4.752	3.735	4.808	4.51	4.929	4.792	4.982	5.053	4.79	4.936	4.87	-0.391	No	ns	0.6497				4470	3	0.029	0.742	0.122	0.301	1.055	0.128	0.36	0.391	Variant 3 vs. not lag1	-2.943	-4.092 to -1.794	Yes	****	<0.0001
4403	3	3.74	3.11	3.69	2.739	3.351			5.009	5.004	4.895	5.046	4.708			-1.606	Yes	***	0.0001	Brown-Forsythe test			4403	3	1.269	1.894	1.205	2.307	1.357			1.6064
4472	3	4	3.86	3.763	2.452	3.505	3.866		5.041	5.061	4.555	4.849	4.58	4.788		-1.238	Yes	**	0.0022	F (DFn, DFd)	1.679 (45, 172)		4472	3	1.041	1.201	0.792	2.397	1.075	0.922		1.238
4616	3	4.11	4.49	4.605	4.415	3.6	4.545		4.591	4.531	4.744	4.68	4.601	4.66		-0.3403	No	ns	0.7312	P value	0.0098		4616	3	0.481	0.041	0.139	0.265	1.001	0.115		0.340333
4415	absent	0	0	0	0	0			4.94	4.929	4.72	4.998	4.752			-4.868	Yes	****	<0.0001	P value summary	**		4415	absent	4.94	4.929	4.72	4.998	4.752			4.8678
4312	absent	3.2	3.53	2.349	0	3.114			4.869	4.903	4.799	4.883	4.782			-2.409	Yes	****	<0.0001	Are SDs significantly different (P < 0.05)?	Yes		4312	absent	1.669	1.373	2.45	4.883	1.668			2.4086
4537	absent	0	0	0	0	0	1.24		5.143	5.004	4.681	4.605	4.819	4.87		-4.647	Yes	****	<0.0001				4537	absent	5.143	5.004	4.681	4.605	4.819	3.63		4.647
4597	absent	0	0	0	0	2.54	0		4.826	4.799	4.869	4.866	4.686	4.84		-4.391	Yes	****	<0.0001				4597	absent	4.826	4.799	4.869	4.866	2.146	4.84		4.391
4813	absent	3.017	2.69	0					4.748	4.872	4.808					-2.907	Yes	****	<0.0001				4813	absent	1.731	2.182	4.808					2.907
4821	absent	0	3.32	0	2.15				4.778	4.898	4.716	4.826				-3.437	Yes	****	<0.0001				4821	absent	4.778	1.578	4.716	2.676				3.437
4450	absent	0	3.53	0	0				4.908	4.863	4.851	4.531				-3.906	Yes	****	<0.0001				4450	absent	4.908	1.333	4.851	4.531				3.90575
																									5.041	4.591	4.94	4.869	5.143	4.826		4.778	4.908
																									5.061	4.531	4.929	4.903	5.004	4.799		4.898	4.863
																									4.555	4.744	4.72	4.799		4.869	4.748	4.716	4.851
																									4.849	4.68	4.998	4.883	4.681	4.866	4.872
																									4.58	4.601			4.605
																									4.788	4.66	4.752	4.782	4.819	4.686	4.808
																													4.87	4.84
																																4.826	4.531

## Sheet: Figure 4c
strains	lag-1 variant	Plasma (logCFU)									Heat inactivated (logCFU)									Mean Diff.	Significant	Summary
3944	3	5	5	4.53							4.934	4.934	4.55							0.03733	No	ns		1way ANOVA
3947	3	4.86	4.79	4.555	4.73						5.053	5.068	4.497	4.94						-0.1557	No	ns		Holm-Sidak's multiple comparisons test
3955	3	4.96	4.93	4.423							4.857	4.869	4.424							0.05433	No	ns		Number of families	1
3956	3	4.98	5.05	4.607	4.6	5.74	4.75	5.08	5.11	5.16	5.097	5.049	4.638	4.9	5.73	5	4.95	5.17	5.2	-0.073	No	ns		Number of comparisons per family	25
3957	3	5.13	5.06	4.596							4.987	5.111	4.641							0.01567	No	ns		Alpha	0.05
3959	3	5.04	4.95	4.616	4.67						4.964	4.991	4.544	4.96						-0.04575	No	ns
3960	3	5.01	4.96	4.504							5.076	4.996	4.497							-0.03167	No	ns		ANOVA summary
3962	3	5.06	4.95	4.596							4.863	5.064	4.612							0.02233	No	ns		F	12.62
3963	3	5.01	4.82	4.379							4.991	5	4.36							-0.04733	No	ns		P value	<0.0001
4567	3	5	5.01	4.267	4.34						5.021	4.964	4.323	4.9						-0.1478	No	ns		P value summary	****
4412	3	4.94	4.96	4.94							4.954	4.934	4.93							0.145	No	ns		Significant diff. among means (P < 0.05)?	Yes
4468	3	4.95	4.85	4.201							5.079	5	4.244							-0.1073	No	ns		R square	0.8154
4443	non-functional due to premature stop codon	2.6	3	3.505	1	3.61	2.24	2.15			5.037	5.17	3.773	4.79	5.04	5.12	5.13			-2.279	Yes	****
4451	non-functional due to truncation by IS	2.78	3.23	3.289	1						4.973	4.934	3.921	4.91						-2.11	Yes	****		Brown-Forsythe test
4474	non-functional due to premature stop codon	2.6	2.6	3.638	1						5.17	5.025	4.301	4.86						-2.38	Yes	****		F (DFn, DFd)	1.371 (49, 140)
4568	non-functional due to missense mutation	3.2	3.53	3.562	1						4.869	4.903	4.135	4.97						-1.896	Yes	***		P value	0.0791
4595	non-functional due to premature stop codon	1	1	1	1						4.968	4.982	4.523	4.9						-3.843	Yes	****		P value summary	ns
4611	non-functional due to premature stop codon	2.48	3.32	3.633							4.826	4.82	4.556							-1.59	Yes	*		Are SDs significantly different (P < 0.05)?	No
4612	non-functional due to premature stop codon	3.84	3.83	1							4.924	4.94	4.517							-1.904	Yes	**
4661	non-functional due to premature stop codon	2.78	3.28	3.57							4.996	5.076	4.739							-1.727	Yes	**
4683	non-functional due to missense mutation	2.7	3.18	3.6							5.033	4.964	4.908							-1.808	Yes	**
4681	non-functional due to premature stop codon	1	3.71	1	4.07	2.39	3.4				4.89	5.75	5	5.12	5.15	5.11				-2.575	Yes	****
4396	non-functional due to premature stop codon	1	2	3.37							4.886	4.869	4.628							-2.671	Yes	****
4434	non-functional due to premature stop codon	2.9	3.28	3.84							5.086	5.072	4.956							-1.698	Yes	**
4542	non-functional due to premature stop codon	2.78	3.04	3.32							4.973	4.978	4.814							-1.875	Yes	**

## Sheet: Figure 5
	3956		4451								Tukey's multiple comparisons test	Mean Diff.	95.00% CI of diff.	Significant?	Summary	Adjusted P Value
	HI Serum	Serum	HI Serum	Serum							HI 3956 vs. 3956	0.12	-0.8889 to 1.129	No	ns	>0.9999
Log10 CFU	5.06	5.13	4.88	0							HI 4451 vs. 4451	4.763	3.754 to 5.772	Yes	****	<0.0001
	5.07	4.95	4.59	0							HI 4681::empty vs. 4681::empty	4.67	3.661 to 5.679	Yes	****	<0.0001
	5.05	4.74	4.82	0							HI 4681::variant 1 lag vs. 4681::variant 1 lag	0.74	-0.2689 to 1.749	No	ns	0.3615
											HI 4681::variant 2 lag vs. 4681::variant 2 lag	1.18	0.1711 to 2.189	Yes	*	0.0104
	4681::pMMB207										HI 4681::variant 3 lag vs. 4681::variant 3 lag	0.06	-0.9489 to 1.069	No	ns	>0.9999
	Empty vector		lag-1 variant 1		lag-1 variant 2		lag-1 variant 3				4681::empty vs. 4681::variant 2 lag	-3.83	-4.839 to -2.821	Yes	****	<0.0001
	HI Serum	Serum	HI Serum	Serum	HI Serum	Serum	HI Serum	Serum			4681::empty vs. 4681::variant 1 lag	-4.21	-5.219 to -3.201	Yes	****	<0.0001
Log10 CFU	4.72	0	5.26	4.87	5.01	4.59	5.08	5.08			4681::empty vs. 4681::variant 3 lag	-5.047	-6.056 to -4.038	Yes	****	<0.0001
	4.56	0	4.97	4.2	5.02	4.21	5.1	5.13
	4.73	0	4.62	3.56	5	2.69	5.14	4.93

## Sheet: Figure 6b
	Serum								with EDTA						with EGTA/Mg						with Mannose				C1q-depleted serum				Factor B-depleted serum				HI serum
3956	4.81	4.91	4.74	4.72	5.12	5.11	5.14	5.19	4.78	4.82	5.11	5.21	5.17	5.19	4.79	4.66	5.22	5.22	5.24	5.23	5.12	5.09	5.17	5.15	4.92	4.86	4.89	4.78	4.25	4.18	4.95	4.91	4.73	4.68	4.94	4.94	4.76	4.69	5.18	5.15	5.21	5.19
4451	2.7	2.78	2	2.48	2	2.48	2.3	2	4.68	4.78	4.95	4.86	5.16	5.1	4.52	4.54	5.03	5.09	5.1	5.16	2	2	2	2.85	4.93	4.89	4.77	4.81	4.18	4.13	4.72	4.81	4.67	4.85	4.87	4.96	4.81	4.72	5.09	5.16	5.09	5.17
4681 :: Empty vector	2	2	2.7	2.7	2	2	2	2.6	4.71	4.72	5.06	5.1	5.03	5.07	4.56	4.56	5.17	5.16	5.17	5.21	2	2.46	2	2.85	4.93	4.98	4.75	4.78	3.96	3.97	2	2.78	4.79	4.65	4.72	4.71	4.86	4.78	5.2	5.18	5.14	5.13
Tukey's multiple comparisons test	Mean Diff.	95.00% CI of diff.	Significant?	Summary	Adjusted P Value
4681 serum vs. 4681 with EDTA	-2.698	-3.354 to -2.043	Yes	****	<0.0001
4681 serum vs. 4681 with EGTA/Mg	-2.722	-3.377 to -2.066	Yes	****	<0.0001
4681 serum vs. 4681 with Mannose	-0.0775	-0.8209 to 0.6659	No	ns	0.9999
4681 serum vs. 4681 C1q-depleted serum	-2.61	-3.353 to -1.867	Yes	****	<0.0001
4681 serum vs. 4681 Factor B-depleted serum	-0.9275	-1.671 to -0.1841	Yes	**	0.0069
4681 serum vs. 4681 HI serum	-2.666	-3.242 to -2.09	Yes	****	<0.0001
4451 serum vs. 4451 with EDTA	-2.579	-3.035 to -2.123	Yes	****	<0.0001
4451 serum vs. 4451 with EGTA/Mg	-2.564	-3.02 to -2.108	Yes	****	<0.0001
4451 serum vs. 4451 with Mannose	0.13	-0.3867 to 0.6467	No	ns	0.9848
4451 serum vs. 4451 C1q depleted serum	-2.508	-3.024 to -1.991	Yes	****	<0.0001
4451 serum vs. 4451 Factor B-depleted serum	-2.118	-2.634 to -1.601	Yes	****	<0.0001
4451 serum vs. 4451 HI serum	-2.597	-2.997 to -2.196	Yes	****	<0.0001
3956 serum vs. 3956 with EDTA	-0.07917	-0.4589 to 0.3005	No	ns	0.9944
3956 serum vs. 3956 with EGTA/Mg	-0.0925	-0.4722 to 0.2872	No	ns	0.9871
3956 serum vs. 3956 with Mannose	-0.165	-0.5955 to 0.2655	No	ns	0.8902
3956 serum vs. 3956 C1q-depleted serum	0.105	-0.3255 to 0.5355	No	ns	0.9871
3956 serum vs. 3656 Factor B-depleted serum	0.395	-0.03554 to 0.8255	No	ns	0.0899
3956 serum vs. 3656 HI serum	0.0205	-0.313 to 0.354	No	ns	>0.9999

## Sheet: Figure 7
Figure 7a
	NI	lag-1 variant 2	lag-1 variant 1	lag-1 variant 3	Absent lag-1
		4546	4449	4471	4537	4595	4813
Neutrophils (MFI FITC)	64.2	521	524	521	2854	4462	3406
	73.2	582	611	599	3046	2728	4528
	77.1	552	567	558	3016	4024	3393
Dunnett's multiple comparisons test	Mean Diff.	95.00% CI of diff.	Significant?	Summary	Adjusted P Value
NI vs. 4449	-495.8	-1502 to 510.1	No	ns	0.5371
NI vs. 4471	-487.8	-1494 to 518.1	No	ns	0.552
NI vs. 4537	-2901	-3906 to -1895	Yes	****	0.0001
NI vs. 4546	-480.2	-1486 to 525.8	No	ns	0.5664
NI vs. 4595	-3667	-4672 to -2661	Yes	****	0.0001
NI vs. 4813	-3704	-4710 to -2698	Yes	****	0.0001
Figure 7c
	4681::pMMB207
	Empty vector	lag-1 variant 2	lag-1 variant 1	lag-1 variant 3
Neutrophils (MFI FITC)	3823	1501	1725	1917
	4125	1300	1464	1181
	3671	1379	1624	1381
Dunnett's multiple comparisons test	Mean Diff.	95.00% CI of diff.	Significant?	Summary	Adjusted P Value
Empty vector vs. lag-1 variant 2	2480	1921 to 3038	Yes	****	0.0001
Empty vector vs. lag-1 variant 1	2269	1710 to 2827	Yes	****	0.0001
Empty vector vs. lag-1 variant 3	2380	1821 to 2939	Yes	****	0.0001
Figure 7e
	Empty vector	lag-1 variant 3
CFU/lung	800	1800
	800	1800
	600	1400
	1200	2100
lag-1 variant 3
vs.
Empty vector
Mann Whitney test
P value	0.0286
Exact or approximate P value?	Exact
P value summary	*
Significantly different (P < 0.05)?	Yes
One- or two-tailed P value?	Two-tailed
Sum of ranks in column B,C	10 , 26
Mann-Whitney U	0
Difference between medians
Median of column B	800, n=4
Median of column C	1800, n=4
Difference: Actual	1000
Difference: Hodges-Lehmann	1000
